# Supplementary material for: The Calculator of Anti-Alzheimer’s Diet. Macronutrients
Source: PLoS One. 2016 Dec 19;11(12):e0168385. doi: 10.1371/journal.pone.0168385 (PMC5167378; doi:10.1371/journal.pone.0168385)
Supplement: S1 File — (XLSX) [file pone.0168385.s001.xlsx]

## Sheet: 1929-1949_no_alco
Carbohydrates					Fat total					Protein
Start	Step	Count	Mean		Start	Step	Count	Mean		Start	Step	Count	Mean
360	10	20	466		100	10	20	134		62.8	10	30	92
						Limits	observed R
						upper	-0.504
						lower	-0.637
Protein	62.8
		50		60		70		80		90		100		110		120		130		140		150		160		170		180		190		200		210		220		230		240
300	-0.898109	1330.84	-0.856045	1393.84	-0.813981	1456.84	-0.771917	1519.84	-0.729852	1582.84	-0.687788	1645.84	-0.645724	1708.84	-0.60366	1771.84	-0.561595	1834.84	-0.519531	1897.84	-0.477467	1960.84	-0.435402	2023.84	-0.393338	2086.84	-0.351274	2149.84	-0.30921	2212.84	-0.267145	2275.84	-0.225081	2338.84	-0.183017	2401.84	-0.140953	2464.84	-0.0988884	2527.84
310	-0.904697	1358.84	-0.862632	1421.84	-0.820568	1484.84	-0.778504	1547.84	-0.73644	1610.84	-0.694375	1673.84	-0.652311	1736.84	-0.610247	1799.84	-0.568182	1862.84	-0.526118	1925.84	-0.484054	1988.84	-0.44199	2051.84	-0.399925	2114.84	-0.357861	2177.84	-0.315797	2240.84	-0.273733	2303.84	-0.231668	2366.84	-0.189604	2429.84	-0.14754	2492.84	-0.105476	2555.84
320	-0.911284	1386.84	-0.86922	1449.84	-0.827155	1512.84	-0.785091	1575.84	-0.743027	1638.84	-0.700963	1701.84	-0.658898	1764.84	-0.616834	1827.84	-0.57477	1890.84	-0.532705	1953.84	-0.490641	2016.84	-0.448577	2079.84	-0.406513	2142.84	-0.364448	2205.84	-0.322384	2268.84	-0.28032	2331.84	-0.238256	2394.84	-0.196191	2457.84	-0.154127	2520.84	-0.112063	2583.84
330	-0.917871	1414.84	-0.875807	1477.84	-0.833743	1540.84	-0.791678	1603.84	-0.749614	1666.84	-0.70755	1729.84	-0.665485	1792.84	-0.623421	1855.84	-0.581357	1918.84	-0.539293	1981.84	-0.497228	2044.84	-0.455164	2107.84	-0.4131	2170.84	-0.371036	2233.84	-0.328971	2296.84	-0.286907	2359.84	-0.244843	2422.84	-0.202779	2485.84	-0.160714	2548.84	-0.11865	2611.84
340	-0.924458	1442.84	-0.882394	1505.84	-0.84033	1568.84	-0.798266	1631.84	-0.756201	1694.84	-0.714137	1757.84	-0.672073	1820.84	-0.630008	1883.84	-0.587944	1946.84	-0.54588	2009.84	-0.503816	2072.84	-0.461751	2135.84	-0.419687	2198.84	-0.377623	2261.84	-0.335559	2324.84	-0.293494	2387.84	-0.25143	2450.84	-0.209366	2513.84	-0.167302	2576.84	-0.125237	2639.84
350	-0.931046	1470.84	-0.888981	1533.84	-0.846917	1596.84	-0.804853	1659.84	-0.762788	1722.84	-0.720724	1785.84	-0.67866	1848.84	-0.636596	1911.84	-0.594531	1974.84	-0.552467	2037.84	-0.510403	2100.84	-0.468339	2163.84	-0.426274	2226.84	-0.38421	2289.84	-0.342146	2352.84	-0.300082	2415.84	-0.258017	2478.84	-0.215953	2541.84	-0.173889	2604.84	-0.131825	2667.84
360	-0.937633	1498.84	-0.895568	1561.84	-0.853504	1624.84	-0.81144	1687.84	-0.769376	1750.84	-0.727311	1813.84	-0.685247	1876.84	-0.643183	1939.84	-0.601119	2002.84	-0.559054	2065.84	-0.51699	2128.84	-0.474926	2191.84	-0.432862	2254.84	-0.390797	2317.84	-0.348733	2380.84	-0.306669	2443.84	-0.264605	2506.84	-0.22254	2569.84	-0.180476	2632.84	-0.138412	2695.84
370	-0.94422	1526.84	-0.902156	1589.84	-0.860091	1652.84	-0.818027	1715.84	-0.775963	1778.84	-0.733899	1841.84	-0.691834	1904.84	-0.64977	1967.84	-0.607706	2030.84	-0.565642	2093.84	-0.523577	2156.84	-0.481513	2219.84	-0.439449	2282.84	-0.397385	2345.84	-0.35532	2408.84	-0.313256	2471.84	-0.271192	2534.84	-0.229128	2597.84	-0.187063	2660.84	-0.144999	2723.84
380	-0.950807	1554.84	-0.908743	1617.84	-0.866679	1680.84	-0.824614	1743.84	-0.78255	1806.84	-0.740486	1869.84	-0.698422	1932.84	-0.656357	1995.84	-0.614293	2058.84	-0.572229	2121.84	-0.530165	2184.84	-0.4881	2247.84	-0.446036	2310.84	-0.403972	2373.84	-0.361908	2436.84	-0.319843	2499.84	-0.277779	2562.84	-0.235715	2625.84	-0.193651	2688.84	-0.151586	2751.84
390	-0.957394	1582.84	-0.91533	1645.84	-0.873266	1708.84	-0.831202	1771.84	-0.789137	1834.84	-0.747073	1897.84	-0.705009	1960.84	-0.662945	2023.84	-0.62088	2086.84	-0.578816	2149.84	-0.536752	2212.84	-0.494688	2275.84	-0.452623	2338.84	-0.410559	2401.84	-0.368495	2464.84	-0.326431	2527.84	-0.284366	2590.84	-0.242302	2653.84	-0.200238	2716.84	-0.158173	2779.84
400	-0.963982	1610.84	-0.921917	1673.84	-0.879853	1736.84	-0.837789	1799.84	-0.795725	1862.84	-0.75366	1925.84	-0.711596	1988.84	-0.669532	2051.84	-0.627468	2114.84	-0.585403	2177.84	-0.543339	2240.84	-0.501275	2303.84	-0.459211	2366.84	-0.417146	2429.84	-0.375082	2492.84	-0.333018	2555.84	-0.290954	2618.84	-0.248889	2681.84	-0.206825	2744.84	-0.164761	2807.84
410	-0.970569	1638.84	-0.928505	1701.84	-0.88644	1764.84	-0.844376	1827.84	-0.802312	1890.84	-0.760248	1953.84	-0.718183	2016.84	-0.676119	2079.84	-0.634055	2142.84	-0.591991	2205.84	-0.549926	2268.84	-0.507862	2331.84	-0.465798	2394.84	-0.423734	2457.84	-0.381669	2520.84	-0.339605	2583.84	-0.297541	2646.84	-0.255476	2709.84	-0.213412	2772.84	-0.171348	2835.84
420	-0.977156	1666.84	-0.935092	1729.84	-0.893028	1792.84	-0.850963	1855.84	-0.808899	1918.84	-0.766835	1981.84	-0.724771	2044.84	-0.682706	2107.84	-0.640642	2170.84	-0.598578	2233.84	-0.556514	2296.84	-0.514449	2359.84	-0.472385	2422.84	-0.430321	2485.84	-0.388256	2548.84	-0.346192	2611.84	-0.304128	2674.84	-0.262064	2737.84	-0.219999	2800.84	-0.177935	2863.84
430	-0.983743	1694.84	-0.941679	1757.84	-0.899615	1820.84	-0.857551	1883.84	-0.815486	1946.84	-0.773422	2009.84	-0.731358	2072.84	-0.689294	2135.84	-0.647229	2198.84	-0.605165	2261.84	-0.563101	2324.84	-0.521037	2387.84	-0.478972	2450.84	-0.436908	2513.84	-0.394844	2576.84	-0.352779	2639.84	-0.310715	2702.84	-0.268651	2765.84	-0.226587	2828.84	-0.184522	2891.84
440	-0.990331	1722.84	-0.948266	1785.84	-0.906202	1848.84	-0.864138	1911.84	-0.822074	1974.84	-0.780009	2037.84	-0.737945	2100.84	-0.695881	2163.84	-0.653817	2226.84	-0.611752	2289.84	-0.569688	2352.84	-0.527624	2415.84	-0.485559	2478.84	-0.443495	2541.84	-0.401431	2604.84	-0.359367	2667.84	-0.317302	2730.84	-0.275238	2793.84	-0.233174	2856.84	-0.19111	2919.84
450	-0.996918	1750.84	-0.954854	1813.84	-0.912789	1876.84	-0.870725	1939.84	-0.828661	2002.84	-0.786597	2065.84	-0.744532	2128.84	-0.702468	2191.84	-0.660404	2254.84	-0.618339	2317.84	-0.576275	2380.84	-0.534211	2443.84	-0.492147	2506.84	-0.450082	2569.84	-0.408018	2632.84	-0.365954	2695.84	-0.32389	2758.84	-0.281825	2821.84	-0.239761	2884.84	-0.197697	2947.84
460	-1.00351	1778.84	-0.961441	1841.84	-0.919377	1904.84	-0.877312	1967.84	-0.835248	2030.84	-0.793184	2093.84	-0.75112	2156.84	-0.709055	2219.84	-0.666991	2282.84	-0.624927	2345.84	-0.582862	2408.84	-0.540798	2471.84	-0.498734	2534.84	-0.45667	2597.84	-0.414605	2660.84	-0.372541	2723.84	-0.330477	2786.84	-0.288413	2849.84	-0.246348	2912.84	-0.204284	2975.84
470	-1.01009	1806.84	-0.968028	1869.84	-0.925964	1932.84	-0.8839	1995.84	-0.841835	2058.84	-0.799771	2121.84	-0.757707	2184.84	-0.715642	2247.84	-0.673578	2310.84	-0.631514	2373.84	-0.58945	2436.84	-0.547385	2499.84	-0.505321	2562.84	-0.463257	2625.84	-0.421193	2688.84	-0.379128	2751.84	-0.337064	2814.84	-0.295	2877.84	-0.252936	2940.84	-0.210871	3003.84
480	-1.01668	1834.84	-0.974615	1897.84	-0.932551	1960.84	-0.890487	2023.84	-0.848423	2086.84	-0.806358	2149.84	-0.764294	2212.84	-0.72223	2275.84	-0.680165	2338.84	-0.638101	2401.84	-0.596037	2464.84	-0.553973	2527.84	-0.511908	2590.84	-0.469844	2653.84	-0.42778	2716.84	-0.385716	2779.84	-0.343651	2842.84	-0.301587	2905.84	-0.259523	2968.84	-0.217459	3031.84
490	-1.02327	1862.84	-0.981203	1925.84	-0.939138	1988.84	-0.897074	2051.84	-0.85501	2114.84	-0.812945	2177.84	-0.770881	2240.84	-0.728817	2303.84	-0.686753	2366.84	-0.644688	2429.84	-0.602624	2492.84	-0.56056	2555.84	-0.518496	2618.84	-0.476431	2681.84	-0.434367	2744.84	-0.392303	2807.84	-0.350239	2870.84	-0.308174	2933.84	-0.26611	2996.84	-0.224046	3059.84
Min	Carbohydrates	Fat total	Protein
1734.8	300	240	62.8
Protein	67.8
		50		60		70		80		90		100		110		120		130		140		150		160		170		180		190		200		210		220		230		240
300	-0.88686	1344.84	-0.844796	1407.84	-0.802731	1470.84	-0.760667	1533.84	-0.718603	1596.84	-0.676539	1659.84	-0.634474	1722.84	-0.59241	1785.84	-0.550346	1848.84	-0.508282	1911.84	-0.466217	1974.84	-0.424153	2037.84	-0.382089	2100.84	-0.340024	2163.84	-0.29796	2226.84	-0.255896	2289.84	-0.213832	2352.84	-0.171767	2415.84	-0.129703	2478.84	-0.0876389	2541.84
310	-0.893447	1372.84	-0.851383	1435.84	-0.809319	1498.84	-0.767254	1561.84	-0.72519	1624.84	-0.683126	1687.84	-0.641062	1750.84	-0.598997	1813.84	-0.556933	1876.84	-0.514869	1939.84	-0.472804	2002.84	-0.43074	2065.84	-0.388676	2128.84	-0.346612	2191.84	-0.304547	2254.84	-0.262483	2317.84	-0.220419	2380.84	-0.178355	2443.84	-0.13629	2506.84	-0.0942261	2569.84
320	-0.900034	1400.84	-0.85797	1463.84	-0.815906	1526.84	-0.773842	1589.84	-0.731777	1652.84	-0.689713	1715.84	-0.647649	1778.84	-0.605585	1841.84	-0.56352	1904.84	-0.521456	1967.84	-0.479392	2030.84	-0.437327	2093.84	-0.395263	2156.84	-0.353199	2219.84	-0.311135	2282.84	-0.26907	2345.84	-0.227006	2408.84	-0.184942	2471.84	-0.142878	2534.84	-0.100813	2597.84
330	-0.906622	1428.84	-0.864557	1491.84	-0.822493	1554.84	-0.780429	1617.84	-0.738365	1680.84	-0.6963	1743.84	-0.654236	1806.84	-0.612172	1869.84	-0.570107	1932.84	-0.528043	1995.84	-0.485979	2058.84	-0.443915	2121.84	-0.40185	2184.84	-0.359786	2247.84	-0.317722	2310.84	-0.275658	2373.84	-0.233593	2436.84	-0.191529	2499.84	-0.149465	2562.84	-0.107401	2625.84
340	-0.913209	1456.84	-0.871145	1519.84	-0.82908	1582.84	-0.787016	1645.84	-0.744952	1708.84	-0.702887	1771.84	-0.660823	1834.84	-0.618759	1897.84	-0.576695	1960.84	-0.53463	2023.84	-0.492566	2086.84	-0.450502	2149.84	-0.408438	2212.84	-0.366373	2275.84	-0.324309	2338.84	-0.282245	2401.84	-0.240181	2464.84	-0.198116	2527.84	-0.156052	2590.84	-0.113988	2653.84
350	-0.919796	1484.84	-0.877732	1547.84	-0.835668	1610.84	-0.793603	1673.84	-0.751539	1736.84	-0.709475	1799.84	-0.66741	1862.84	-0.625346	1925.84	-0.583282	1988.84	-0.541218	2051.84	-0.499153	2114.84	-0.457089	2177.84	-0.415025	2240.84	-0.372961	2303.84	-0.330896	2366.84	-0.288832	2429.84	-0.246768	2492.84	-0.204704	2555.84	-0.162639	2618.84	-0.120575	2681.84
360	-0.926383	1512.84	-0.884319	1575.84	-0.842255	1638.84	-0.80019	1701.84	-0.758126	1764.84	-0.716062	1827.84	-0.673998	1890.84	-0.631933	1953.84	-0.589869	2016.84	-0.547805	2079.84	-0.505741	2142.84	-0.463676	2205.84	-0.421612	2268.84	-0.379548	2331.84	-0.337484	2394.84	-0.295419	2457.84	-0.253355	2520.84	-0.211291	2583.84	-0.169227	2646.84	-0.127162	2709.84
370	-0.93297	1540.84	-0.890906	1603.84	-0.848842	1666.84	-0.806778	1729.84	-0.764713	1792.84	-0.722649	1855.84	-0.680585	1918.84	-0.638521	1981.84	-0.596456	2044.84	-0.554392	2107.84	-0.512328	2170.84	-0.470264	2233.84	-0.428199	2296.84	-0.386135	2359.84	-0.344071	2422.84	-0.302007	2485.84	-0.259942	2548.84	-0.217878	2611.84	-0.175814	2674.84	-0.13375	2737.84
380	-0.939558	1568.84	-0.897493	1631.84	-0.855429	1694.84	-0.813365	1757.84	-0.771301	1820.84	-0.729236	1883.84	-0.687172	1946.84	-0.645108	2009.84	-0.603044	2072.84	-0.560979	2135.84	-0.518915	2198.84	-0.476851	2261.84	-0.434787	2324.84	-0.392722	2387.84	-0.350658	2450.84	-0.308594	2513.84	-0.26653	2576.84	-0.224465	2639.84	-0.182401	2702.84	-0.140337	2765.84
390	-0.946145	1596.84	-0.904081	1659.84	-0.862016	1722.84	-0.819952	1785.84	-0.777888	1848.84	-0.735824	1911.84	-0.693759	1974.84	-0.651695	2037.84	-0.609631	2100.84	-0.567567	2163.84	-0.525502	2226.84	-0.483438	2289.84	-0.441374	2352.84	-0.39931	2415.84	-0.357245	2478.84	-0.315181	2541.84	-0.273117	2604.84	-0.231053	2667.84	-0.188988	2730.84	-0.146924	2793.84
400	-0.952732	1624.84	-0.910668	1687.84	-0.868604	1750.84	-0.826539	1813.84	-0.784475	1876.84	-0.742411	1939.84	-0.700347	2002.84	-0.658282	2065.84	-0.616218	2128.84	-0.574154	2191.84	-0.53209	2254.84	-0.490025	2317.84	-0.447961	2380.84	-0.405897	2443.84	-0.363833	2506.84	-0.321768	2569.84	-0.279704	2632.84	-0.23764	2695.84	-0.195575	2758.84	-0.153511	2821.84
410	-0.959319	1652.84	-0.917255	1715.84	-0.875191	1778.84	-0.833127	1841.84	-0.791062	1904.84	-0.748998	1967.84	-0.706934	2030.84	-0.66487	2093.84	-0.622805	2156.84	-0.580741	2219.84	-0.538677	2282.84	-0.496613	2345.84	-0.454548	2408.84	-0.412484	2471.84	-0.37042	2534.84	-0.328356	2597.84	-0.286291	2660.84	-0.244227	2723.84	-0.202163	2786.84	-0.160098	2849.84
420	-0.965907	1680.84	-0.923842	1743.84	-0.881778	1806.84	-0.839714	1869.84	-0.79765	1932.84	-0.755585	1995.84	-0.713521	2058.84	-0.671457	2121.84	-0.629393	2184.84	-0.587328	2247.84	-0.545264	2310.84	-0.5032	2373.84	-0.461136	2436.84	-0.419071	2499.84	-0.377007	2562.84	-0.334943	2625.84	-0.292878	2688.84	-0.250814	2751.84	-0.20875	2814.84	-0.166686	2877.84
430	-0.972494	1708.84	-0.93043	1771.84	-0.888365	1834.84	-0.846301	1897.84	-0.804237	1960.84	-0.762173	2023.84	-0.720108	2086.84	-0.678044	2149.84	-0.63598	2212.84	-0.593916	2275.84	-0.551851	2338.84	-0.509787	2401.84	-0.467723	2464.84	-0.425658	2527.84	-0.383594	2590.84	-0.34153	2653.84	-0.299466	2716.84	-0.257401	2779.84	-0.215337	2842.84	-0.173273	2905.84
440	-0.979081	1736.84	-0.937017	1799.84	-0.894953	1862.84	-0.852888	1925.84	-0.810824	1988.84	-0.76876	2051.84	-0.726696	2114.84	-0.684631	2177.84	-0.642567	2240.84	-0.600503	2303.84	-0.558439	2366.84	-0.516374	2429.84	-0.47431	2492.84	-0.432246	2555.84	-0.390181	2618.84	-0.348117	2681.84	-0.306053	2744.84	-0.263989	2807.84	-0.221924	2870.84	-0.17986	2933.84
450	-0.985668	1764.84	-0.943604	1827.84	-0.90154	1890.84	-0.859476	1953.84	-0.817411	2016.84	-0.775347	2079.84	-0.733283	2142.84	-0.691219	2205.84	-0.649154	2268.84	-0.60709	2331.84	-0.565026	2394.84	-0.522961	2457.84	-0.480897	2520.84	-0.438833	2583.84	-0.396769	2646.84	-0.354704	2709.84	-0.31264	2772.84	-0.270576	2835.84	-0.228512	2898.84	-0.186447	2961.84
460	-0.992256	1792.84	-0.950191	1855.84	-0.908127	1918.84	-0.866063	1981.84	-0.823999	2044.84	-0.781934	2107.84	-0.73987	2170.84	-0.697806	2233.84	-0.655742	2296.84	-0.613677	2359.84	-0.571613	2422.84	-0.529549	2485.84	-0.487484	2548.84	-0.44542	2611.84	-0.403356	2674.84	-0.361292	2737.84	-0.319227	2800.84	-0.277163	2863.84	-0.235099	2926.84	-0.193035	2989.84
470	-0.998843	1820.84	-0.956779	1883.84	-0.914714	1946.84	-0.87265	2009.84	-0.830586	2072.84	-0.788522	2135.84	-0.746457	2198.84	-0.704393	2261.84	-0.662329	2324.84	-0.620264	2387.84	-0.5782	2450.84	-0.536136	2513.84	-0.494072	2576.84	-0.452007	2639.84	-0.409943	2702.84	-0.367879	2765.84	-0.325815	2828.84	-0.28375	2891.84	-0.241686	2954.84	-0.199622	3017.84
480	-1.00543	1848.84	-0.963366	1911.84	-0.921302	1974.84	-0.879237	2037.84	-0.837173	2100.84	-0.795109	2163.84	-0.753044	2226.84	-0.71098	2289.84	-0.668916	2352.84	-0.626852	2415.84	-0.584787	2478.84	-0.542723	2541.84	-0.500659	2604.84	-0.458595	2667.84	-0.41653	2730.84	-0.374466	2793.84	-0.332402	2856.84	-0.290338	2919.84	-0.248273	2982.84	-0.206209	3045.84
490	-1.01202	1876.84	-0.969953	1939.84	-0.927889	2002.84	-0.885825	2065.84	-0.84376	2128.84	-0.801696	2191.84	-0.759632	2254.84	-0.717567	2317.84	-0.675503	2380.84	-0.633439	2443.84	-0.591375	2506.84	-0.54931	2569.84	-0.507246	2632.84	-0.465182	2695.84	-0.423118	2758.84	-0.381053	2821.84	-0.338989	2884.84	-0.296925	2947.84	-0.254861	3010.84	-0.212796	3073.84
Min	Carbohydrates	Fat total	Protein
1674.8	310	240	67.8
Protein	72.8
		50		60		70		80		90		100		110		120		130		140		150		160		170		180		190		200		210		220		230		240
300	-0.87561	1358.84	-0.833546	1421.84	-0.791482	1484.84	-0.749418	1547.84	-0.707353	1610.84	-0.665289	1673.84	-0.623225	1736.84	-0.581161	1799.84	-0.539096	1862.84	-0.497032	1925.84	-0.454968	1988.84	-0.412904	2051.84	-0.370839	2114.84	-0.328775	2177.84	-0.286711	2240.84	-0.244646	2303.84	-0.202582	2366.84	-0.160518	2429.84	-0.118454	2492.84	-0.0763894	2555.84
310	-0.882198	1386.84	-0.840133	1449.84	-0.798069	1512.84	-0.756005	1575.84	-0.713941	1638.84	-0.671876	1701.84	-0.629812	1764.84	-0.587748	1827.84	-0.545684	1890.84	-0.503619	1953.84	-0.461555	2016.84	-0.419491	2079.84	-0.377426	2142.84	-0.335362	2205.84	-0.293298	2268.84	-0.251234	2331.84	-0.209169	2394.84	-0.167105	2457.84	-0.125041	2520.84	-0.0829766	2583.84
320	-0.888785	1414.84	-0.846721	1477.84	-0.804656	1540.84	-0.762592	1603.84	-0.720528	1666.84	-0.678464	1729.84	-0.636399	1792.84	-0.594335	1855.84	-0.552271	1918.84	-0.510206	1981.84	-0.468142	2044.84	-0.426078	2107.84	-0.384014	2170.84	-0.341949	2233.84	-0.299885	2296.84	-0.257821	2359.84	-0.215757	2422.84	-0.173692	2485.84	-0.131628	2548.84	-0.0895639	2611.84
330	-0.895372	1442.84	-0.853308	1505.84	-0.811244	1568.84	-0.769179	1631.84	-0.727115	1694.84	-0.685051	1757.84	-0.642987	1820.84	-0.600922	1883.84	-0.558858	1946.84	-0.516794	2009.84	-0.474729	2072.84	-0.432665	2135.84	-0.390601	2198.84	-0.348537	2261.84	-0.306472	2324.84	-0.264408	2387.84	-0.222344	2450.84	-0.18028	2513.84	-0.138215	2576.84	-0.0961511	2639.84
340	-0.901959	1470.84	-0.859895	1533.84	-0.817831	1596.84	-0.775767	1659.84	-0.733702	1722.84	-0.691638	1785.84	-0.649574	1848.84	-0.607509	1911.84	-0.565445	1974.84	-0.523381	2037.84	-0.481317	2100.84	-0.439252	2163.84	-0.397188	2226.84	-0.355124	2289.84	-0.31306	2352.84	-0.270995	2415.84	-0.228931	2478.84	-0.186867	2541.84	-0.144803	2604.84	-0.102738	2667.84
350	-0.908547	1498.84	-0.866482	1561.84	-0.824418	1624.84	-0.782354	1687.84	-0.740289	1750.84	-0.698225	1813.84	-0.656161	1876.84	-0.614097	1939.84	-0.572032	2002.84	-0.529968	2065.84	-0.487904	2128.84	-0.44584	2191.84	-0.403775	2254.84	-0.361711	2317.84	-0.319647	2380.84	-0.277583	2443.84	-0.235518	2506.84	-0.193454	2569.84	-0.15139	2632.84	-0.109326	2695.84
360	-0.915134	1526.84	-0.87307	1589.84	-0.831005	1652.84	-0.788941	1715.84	-0.746877	1778.84	-0.704812	1841.84	-0.662748	1904.84	-0.620684	1967.84	-0.57862	2030.84	-0.536555	2093.84	-0.494491	2156.84	-0.452427	2219.84	-0.410363	2282.84	-0.368298	2345.84	-0.326234	2408.84	-0.28417	2471.84	-0.242106	2534.84	-0.200041	2597.84	-0.157977	2660.84	-0.115913	2723.84
370	-0.921721	1554.84	-0.879657	1617.84	-0.837592	1680.84	-0.795528	1743.84	-0.753464	1806.84	-0.7114	1869.84	-0.669335	1932.84	-0.627271	1995.84	-0.585207	2058.84	-0.543143	2121.84	-0.501078	2184.84	-0.459014	2247.84	-0.41695	2310.84	-0.374886	2373.84	-0.332821	2436.84	-0.290757	2499.84	-0.248693	2562.84	-0.206629	2625.84	-0.164564	2688.84	-0.1225	2751.84
380	-0.928308	1582.84	-0.886244	1645.84	-0.84418	1708.84	-0.802115	1771.84	-0.760051	1834.84	-0.717987	1897.84	-0.675923	1960.84	-0.633858	2023.84	-0.591794	2086.84	-0.54973	2149.84	-0.507666	2212.84	-0.465601	2275.84	-0.423537	2338.84	-0.381473	2401.84	-0.339409	2464.84	-0.297344	2527.84	-0.25528	2590.84	-0.213216	2653.84	-0.171152	2716.84	-0.129087	2779.84
390	-0.934895	1610.84	-0.892831	1673.84	-0.850767	1736.84	-0.808703	1799.84	-0.766638	1862.84	-0.724574	1925.84	-0.68251	1988.84	-0.640446	2051.84	-0.598381	2114.84	-0.556317	2177.84	-0.514253	2240.84	-0.472189	2303.84	-0.430124	2366.84	-0.38806	2429.84	-0.345996	2492.84	-0.303932	2555.84	-0.261867	2618.84	-0.219803	2681.84	-0.177739	2744.84	-0.135675	2807.84
400	-0.941483	1638.84	-0.899418	1701.84	-0.857354	1764.84	-0.81529	1827.84	-0.773226	1890.84	-0.731161	1953.84	-0.689097	2016.84	-0.647033	2079.84	-0.604969	2142.84	-0.562904	2205.84	-0.52084	2268.84	-0.478776	2331.84	-0.436712	2394.84	-0.394647	2457.84	-0.352583	2520.84	-0.310519	2583.84	-0.268455	2646.84	-0.22639	2709.84	-0.184326	2772.84	-0.142262	2835.84
410	-0.94807	1666.84	-0.906006	1729.84	-0.863941	1792.84	-0.821877	1855.84	-0.779813	1918.84	-0.737749	1981.84	-0.695684	2044.84	-0.65362	2107.84	-0.611556	2170.84	-0.569492	2233.84	-0.527427	2296.84	-0.485363	2359.84	-0.443299	2422.84	-0.401235	2485.84	-0.35917	2548.84	-0.317106	2611.84	-0.275042	2674.84	-0.232977	2737.84	-0.190913	2800.84	-0.148849	2863.84
420	-0.954657	1694.84	-0.912593	1757.84	-0.870529	1820.84	-0.828464	1883.84	-0.7864	1946.84	-0.744336	2009.84	-0.702272	2072.84	-0.660207	2135.84	-0.618143	2198.84	-0.576079	2261.84	-0.534015	2324.84	-0.49195	2387.84	-0.449886	2450.84	-0.407822	2513.84	-0.365758	2576.84	-0.323693	2639.84	-0.281629	2702.84	-0.239565	2765.84	-0.1975	2828.84	-0.155436	2891.84
430	-0.961244	1722.84	-0.91918	1785.84	-0.877116	1848.84	-0.835052	1911.84	-0.792987	1974.84	-0.750923	2037.84	-0.708859	2100.84	-0.666795	2163.84	-0.62473	2226.84	-0.582666	2289.84	-0.540602	2352.84	-0.498538	2415.84	-0.456473	2478.84	-0.414409	2541.84	-0.372345	2604.84	-0.33028	2667.84	-0.288216	2730.84	-0.246152	2793.84	-0.204088	2856.84	-0.162023	2919.84
440	-0.967832	1750.84	-0.925767	1813.84	-0.883703	1876.84	-0.841639	1939.84	-0.799575	2002.84	-0.75751	2065.84	-0.715446	2128.84	-0.673382	2191.84	-0.631318	2254.84	-0.589253	2317.84	-0.547189	2380.84	-0.505125	2443.84	-0.463061	2506.84	-0.420996	2569.84	-0.378932	2632.84	-0.336868	2695.84	-0.294803	2758.84	-0.252739	2821.84	-0.210675	2884.84	-0.168611	2947.84
450	-0.974419	1778.84	-0.932355	1841.84	-0.89029	1904.84	-0.848226	1967.84	-0.806162	2030.84	-0.764098	2093.84	-0.722033	2156.84	-0.679969	2219.84	-0.637905	2282.84	-0.595841	2345.84	-0.553776	2408.84	-0.511712	2471.84	-0.469648	2534.84	-0.427583	2597.84	-0.385519	2660.84	-0.343455	2723.84	-0.301391	2786.84	-0.259326	2849.84	-0.217262	2912.84	-0.175198	2975.84
460	-0.981006	1806.84	-0.938942	1869.84	-0.896878	1932.84	-0.854813	1995.84	-0.812749	2058.84	-0.770685	2121.84	-0.728621	2184.84	-0.686556	2247.84	-0.644492	2310.84	-0.602428	2373.84	-0.560363	2436.84	-0.518299	2499.84	-0.476235	2562.84	-0.434171	2625.84	-0.392106	2688.84	-0.350042	2751.84	-0.307978	2814.84	-0.265914	2877.84	-0.223849	2940.84	-0.181785	3003.84
470	-0.987593	1834.84	-0.945529	1897.84	-0.903465	1960.84	-0.861401	2023.84	-0.819336	2086.84	-0.777272	2149.84	-0.735208	2212.84	-0.693144	2275.84	-0.651079	2338.84	-0.609015	2401.84	-0.566951	2464.84	-0.524886	2527.84	-0.482822	2590.84	-0.440758	2653.84	-0.398694	2716.84	-0.356629	2779.84	-0.314565	2842.84	-0.272501	2905.84	-0.230437	2968.84	-0.188372	3031.84
480	-0.994181	1862.84	-0.952116	1925.84	-0.910052	1988.84	-0.867988	2051.84	-0.825924	2114.84	-0.783859	2177.84	-0.741795	2240.84	-0.699731	2303.84	-0.657666	2366.84	-0.615602	2429.84	-0.573538	2492.84	-0.531474	2555.84	-0.489409	2618.84	-0.447345	2681.84	-0.405281	2744.84	-0.363217	2807.84	-0.321152	2870.84	-0.279088	2933.84	-0.237024	2996.84	-0.19496	3059.84
490	-1.00077	1890.84	-0.958704	1953.84	-0.916639	2016.84	-0.874575	2079.84	-0.832511	2142.84	-0.790447	2205.84	-0.748382	2268.84	-0.706318	2331.84	-0.664254	2394.84	-0.622189	2457.84	-0.580125	2520.84	-0.538061	2583.84	-0.495997	2646.84	-0.453932	2709.84	-0.411868	2772.84	-0.369804	2835.84	-0.32774	2898.84	-0.285675	2961.84	-0.243611	3024.84	-0.201547	3087.84
Min	Carbohydrates	Fat total	Protein
1574.8	330	240	72.8
Protein	77.8
		50		60		70		80		90		100		110		120		130		140		150		160		170		180		190		200		210		220		230		240
300	-0.864361	1372.84	-0.822297	1435.84	-0.780232	1498.84	-0.738168	1561.84	-0.696104	1624.84	-0.65404	1687.84	-0.611975	1750.84	-0.569911	1813.84	-0.527847	1876.84	-0.485783	1939.84	-0.443718	2002.84	-0.401654	2065.84	-0.35959	2128.84	-0.317525	2191.84	-0.275461	2254.84	-0.233397	2317.84	-0.191333	2380.84	-0.149268	2443.84	-0.107204	2506.84	-0.0651399	2569.84
310	-0.870948	1400.84	-0.828884	1463.84	-0.78682	1526.84	-0.744755	1589.84	-0.702691	1652.84	-0.660627	1715.84	-0.618563	1778.84	-0.576498	1841.84	-0.534434	1904.84	-0.49237	1967.84	-0.450306	2030.84	-0.408241	2093.84	-0.366177	2156.84	-0.324113	2219.84	-0.282048	2282.84	-0.239984	2345.84	-0.19792	2408.84	-0.155856	2471.84	-0.113791	2534.84	-0.0717272	2597.84
320	-0.877535	1428.84	-0.835471	1491.84	-0.793407	1554.84	-0.751343	1617.84	-0.709278	1680.84	-0.667214	1743.84	-0.62515	1806.84	-0.583086	1869.84	-0.541021	1932.84	-0.498957	1995.84	-0.456893	2058.84	-0.414828	2121.84	-0.372764	2184.84	-0.3307	2247.84	-0.288636	2310.84	-0.246571	2373.84	-0.204507	2436.84	-0.162443	2499.84	-0.120379	2562.84	-0.0783144	2625.84
330	-0.884123	1456.84	-0.842058	1519.84	-0.799994	1582.84	-0.75793	1645.84	-0.715866	1708.84	-0.673801	1771.84	-0.631737	1834.84	-0.589673	1897.84	-0.547608	1960.84	-0.505544	2023.84	-0.46348	2086.84	-0.421416	2149.84	-0.379351	2212.84	-0.337287	2275.84	-0.295223	2338.84	-0.253159	2401.84	-0.211094	2464.84	-0.16903	2527.84	-0.126966	2590.84	-0.0849016	2653.84
340	-0.89071	1484.84	-0.848646	1547.84	-0.806581	1610.84	-0.764517	1673.84	-0.722453	1736.84	-0.680389	1799.84	-0.638324	1862.84	-0.59626	1925.84	-0.554196	1988.84	-0.512131	2051.84	-0.470067	2114.84	-0.428003	2177.84	-0.385939	2240.84	-0.343874	2303.84	-0.30181	2366.84	-0.259746	2429.84	-0.217682	2492.84	-0.175617	2555.84	-0.133553	2618.84	-0.0914889	2681.84
350	-0.897297	1512.84	-0.855233	1575.84	-0.813169	1638.84	-0.771104	1701.84	-0.72904	1764.84	-0.686976	1827.84	-0.644911	1890.84	-0.602847	1953.84	-0.560783	2016.84	-0.518719	2079.84	-0.476654	2142.84	-0.43459	2205.84	-0.392526	2268.84	-0.350462	2331.84	-0.308397	2394.84	-0.266333	2457.84	-0.224269	2520.84	-0.182205	2583.84	-0.14014	2646.84	-0.0980761	2709.84
360	-0.903884	1540.84	-0.86182	1603.84	-0.819756	1666.84	-0.777692	1729.84	-0.735627	1792.84	-0.693563	1855.84	-0.651499	1918.84	-0.609434	1981.84	-0.56737	2044.84	-0.525306	2107.84	-0.483242	2170.84	-0.441177	2233.84	-0.399113	2296.84	-0.357049	2359.84	-0.314985	2422.84	-0.27292	2485.84	-0.230856	2548.84	-0.188792	2611.84	-0.146728	2674.84	-0.104663	2737.84
370	-0.910472	1568.84	-0.868407	1631.84	-0.826343	1694.84	-0.784279	1757.84	-0.742214	1820.84	-0.70015	1883.84	-0.658086	1946.84	-0.616022	2009.84	-0.573957	2072.84	-0.531893	2135.84	-0.489829	2198.84	-0.447765	2261.84	-0.4057	2324.84	-0.363636	2387.84	-0.321572	2450.84	-0.279508	2513.84	-0.237443	2576.84	-0.195379	2639.84	-0.153315	2702.84	-0.111251	2765.84
380	-0.917059	1596.84	-0.874994	1659.84	-0.83293	1722.84	-0.790866	1785.84	-0.748802	1848.84	-0.706737	1911.84	-0.664673	1974.84	-0.622609	2037.84	-0.580545	2100.84	-0.53848	2163.84	-0.496416	2226.84	-0.454352	2289.84	-0.412288	2352.84	-0.370223	2415.84	-0.328159	2478.84	-0.286095	2541.84	-0.244031	2604.84	-0.201966	2667.84	-0.159902	2730.84	-0.117838	2793.84
390	-0.923646	1624.84	-0.881582	1687.84	-0.839517	1750.84	-0.797453	1813.84	-0.755389	1876.84	-0.713325	1939.84	-0.67126	2002.84	-0.629196	2065.84	-0.587132	2128.84	-0.545068	2191.84	-0.503003	2254.84	-0.460939	2317.84	-0.418875	2380.84	-0.376811	2443.84	-0.334746	2506.84	-0.292682	2569.84	-0.250618	2632.84	-0.208554	2695.84	-0.166489	2758.84	-0.124425	2821.84
400	-0.930233	1652.84	-0.888169	1715.84	-0.846105	1778.84	-0.80404	1841.84	-0.761976	1904.84	-0.719912	1967.84	-0.677848	2030.84	-0.635783	2093.84	-0.593719	2156.84	-0.551655	2219.84	-0.509591	2282.84	-0.467526	2345.84	-0.425462	2408.84	-0.383398	2471.84	-0.341334	2534.84	-0.299269	2597.84	-0.257205	2660.84	-0.215141	2723.84	-0.173077	2786.84	-0.131012	2849.84
410	-0.93682	1680.84	-0.894756	1743.84	-0.852692	1806.84	-0.810628	1869.84	-0.768563	1932.84	-0.726499	1995.84	-0.684435	2058.84	-0.642371	2121.84	-0.600306	2184.84	-0.558242	2247.84	-0.516178	2310.84	-0.474114	2373.84	-0.432049	2436.84	-0.389985	2499.84	-0.347921	2562.84	-0.305857	2625.84	-0.263792	2688.84	-0.221728	2751.84	-0.179664	2814.84	-0.137599	2877.84
420	-0.943408	1708.84	-0.901343	1771.84	-0.859279	1834.84	-0.817215	1897.84	-0.775151	1960.84	-0.733086	2023.84	-0.691022	2086.84	-0.648958	2149.84	-0.606894	2212.84	-0.564829	2275.84	-0.522765	2338.84	-0.480701	2401.84	-0.438637	2464.84	-0.396572	2527.84	-0.354508	2590.84	-0.312444	2653.84	-0.27038	2716.84	-0.228315	2779.84	-0.186251	2842.84	-0.144187	2905.84
430	-0.949995	1736.84	-0.907931	1799.84	-0.865866	1862.84	-0.823802	1925.84	-0.781738	1988.84	-0.739674	2051.84	-0.697609	2114.84	-0.655545	2177.84	-0.613481	2240.84	-0.571417	2303.84	-0.529352	2366.84	-0.487288	2429.84	-0.445224	2492.84	-0.40316	2555.84	-0.361095	2618.84	-0.319031	2681.84	-0.276967	2744.84	-0.234902	2807.84	-0.192838	2870.84	-0.150774	2933.84
440	-0.956582	1764.84	-0.914518	1827.84	-0.872454	1890.84	-0.830389	1953.84	-0.788325	2016.84	-0.746261	2079.84	-0.704197	2142.84	-0.662132	2205.84	-0.620068	2268.84	-0.578004	2331.84	-0.53594	2394.84	-0.493875	2457.84	-0.451811	2520.84	-0.409747	2583.84	-0.367682	2646.84	-0.325618	2709.84	-0.283554	2772.84	-0.24149	2835.84	-0.199425	2898.84	-0.157361	2961.84
450	-0.963169	1792.84	-0.921105	1855.84	-0.879041	1918.84	-0.836977	1981.84	-0.794912	2044.84	-0.752848	2107.84	-0.710784	2170.84	-0.66872	2233.84	-0.626655	2296.84	-0.584591	2359.84	-0.542527	2422.84	-0.500463	2485.84	-0.458398	2548.84	-0.416334	2611.84	-0.37427	2674.84	-0.332205	2737.84	-0.290141	2800.84	-0.248077	2863.84	-0.206013	2926.84	-0.163948	2989.84
460	-0.969757	1820.84	-0.927692	1883.84	-0.885628	1946.84	-0.843564	2009.84	-0.8015	2072.84	-0.759435	2135.84	-0.717371	2198.84	-0.675307	2261.84	-0.633243	2324.84	-0.591178	2387.84	-0.549114	2450.84	-0.50705	2513.84	-0.464985	2576.84	-0.422921	2639.84	-0.380857	2702.84	-0.338793	2765.84	-0.296728	2828.84	-0.254664	2891.84	-0.2126	2954.84	-0.170536	3017.84
470	-0.976344	1848.84	-0.93428	1911.84	-0.892215	1974.84	-0.850151	2037.84	-0.808087	2100.84	-0.766023	2163.84	-0.723958	2226.84	-0.681894	2289.84	-0.63983	2352.84	-0.597766	2415.84	-0.555701	2478.84	-0.513637	2541.84	-0.471573	2604.84	-0.429508	2667.84	-0.387444	2730.84	-0.34538	2793.84	-0.303316	2856.84	-0.261251	2919.84	-0.219187	2982.84	-0.177123	3045.84
480	-0.982931	1876.84	-0.940867	1939.84	-0.898803	2002.84	-0.856738	2065.84	-0.814674	2128.84	-0.77261	2191.84	-0.730546	2254.84	-0.688481	2317.84	-0.646417	2380.84	-0.604353	2443.84	-0.562288	2506.84	-0.520224	2569.84	-0.47816	2632.84	-0.436096	2695.84	-0.394031	2758.84	-0.351967	2821.84	-0.309903	2884.84	-0.267839	2947.84	-0.225774	3010.84	-0.18371	3073.84
490	-0.989518	1904.84	-0.947454	1967.84	-0.90539	2030.84	-0.863326	2093.84	-0.821261	2156.84	-0.779197	2219.84	-0.737133	2282.84	-0.695068	2345.84	-0.653004	2408.84	-0.61094	2471.84	-0.568876	2534.84	-0.526811	2597.84	-0.484747	2660.84	-0.442683	2723.84	-0.400619	2786.84	-0.358554	2849.84	-0.31649	2912.84	-0.274426	2975.84	-0.232362	3038.84	-0.190297	3101.84
Min	Carbohydrates	Fat total	Protein
1474.8	350	240	77.8
Protein	82.8
		50		60		70		80		90		100		110		120		130		140		150		160		170		180		190		200		210		220		230		240
300	-0.853111	1386.84	-0.811047	1449.84	-0.768983	1512.84	-0.726919	1575.84	-0.684854	1638.84	-0.64279	1701.84	-0.600726	1764.84	-0.558662	1827.84	-0.516597	1890.84	-0.474533	1953.84	-0.432469	2016.84	-0.390405	2079.84	-0.34834	2142.84	-0.306276	2205.84	-0.264212	2268.84	-0.222147	2331.84	-0.180083	2394.84	-0.138019	2457.84	-0.0959547	2520.84	-0.0538904	2583.84
310	-0.859699	1414.84	-0.817634	1477.84	-0.77557	1540.84	-0.733506	1603.84	-0.691442	1666.84	-0.649377	1729.84	-0.607313	1792.84	-0.565249	1855.84	-0.523185	1918.84	-0.48112	1981.84	-0.439056	2044.84	-0.396992	2107.84	-0.354928	2170.84	-0.312863	2233.84	-0.270799	2296.84	-0.228735	2359.84	-0.18667	2422.84	-0.144606	2485.84	-0.102542	2548.84	-0.0604777	2611.84
320	-0.866286	1442.84	-0.824222	1505.84	-0.782157	1568.84	-0.740093	1631.84	-0.698029	1694.84	-0.655965	1757.84	-0.6139	1820.84	-0.571836	1883.84	-0.529772	1946.84	-0.487708	2009.84	-0.445643	2072.84	-0.403579	2135.84	-0.361515	2198.84	-0.31945	2261.84	-0.277386	2324.84	-0.235322	2387.84	-0.193258	2450.84	-0.151193	2513.84	-0.109129	2576.84	-0.0670649	2639.84
330	-0.872873	1470.84	-0.830809	1533.84	-0.788745	1596.84	-0.74668	1659.84	-0.704616	1722.84	-0.662552	1785.84	-0.620488	1848.84	-0.578423	1911.84	-0.536359	1974.84	-0.494295	2037.84	-0.45223	2100.84	-0.410166	2163.84	-0.368102	2226.84	-0.326038	2289.84	-0.283973	2352.84	-0.241909	2415.84	-0.199845	2478.84	-0.157781	2541.84	-0.115716	2604.84	-0.0736521	2667.84
340	-0.87946	1498.84	-0.837396	1561.84	-0.795332	1624.84	-0.753268	1687.84	-0.711203	1750.84	-0.669139	1813.84	-0.627075	1876.84	-0.585011	1939.84	-0.542946	2002.84	-0.500882	2065.84	-0.458818	2128.84	-0.416753	2191.84	-0.374689	2254.84	-0.332625	2317.84	-0.290561	2380.84	-0.248496	2443.84	-0.206432	2506.84	-0.164368	2569.84	-0.122304	2632.84	-0.0802394	2695.84
350	-0.886048	1526.84	-0.843983	1589.84	-0.801919	1652.84	-0.759855	1715.84	-0.717791	1778.84	-0.675726	1841.84	-0.633662	1904.84	-0.591598	1967.84	-0.549533	2030.84	-0.507469	2093.84	-0.465405	2156.84	-0.423341	2219.84	-0.381276	2282.84	-0.339212	2345.84	-0.297148	2408.84	-0.255084	2471.84	-0.213019	2534.84	-0.170955	2597.84	-0.128891	2660.84	-0.0868266	2723.84
360	-0.892635	1554.84	-0.850571	1617.84	-0.808506	1680.84	-0.766442	1743.84	-0.724378	1806.84	-0.682313	1869.84	-0.640249	1932.84	-0.598185	1995.84	-0.556121	2058.84	-0.514056	2121.84	-0.471992	2184.84	-0.429928	2247.84	-0.387864	2310.84	-0.345799	2373.84	-0.303735	2436.84	-0.261671	2499.84	-0.219607	2562.84	-0.177542	2625.84	-0.135478	2688.84	-0.0934138	2751.84
370	-0.899222	1582.84	-0.857158	1645.84	-0.815094	1708.84	-0.773029	1771.84	-0.730965	1834.84	-0.688901	1897.84	-0.646836	1960.84	-0.604772	2023.84	-0.562708	2086.84	-0.520644	2149.84	-0.478579	2212.84	-0.436515	2275.84	-0.394451	2338.84	-0.352387	2401.84	-0.310322	2464.84	-0.268258	2527.84	-0.226194	2590.84	-0.18413	2653.84	-0.142065	2716.84	-0.100001	2779.84
380	-0.905809	1610.84	-0.863745	1673.84	-0.821681	1736.84	-0.779616	1799.84	-0.737552	1862.84	-0.695488	1925.84	-0.653424	1988.84	-0.611359	2051.84	-0.569295	2114.84	-0.527231	2177.84	-0.485167	2240.84	-0.443102	2303.84	-0.401038	2366.84	-0.358974	2429.84	-0.31691	2492.84	-0.274845	2555.84	-0.232781	2618.84	-0.190717	2681.84	-0.148653	2744.84	-0.106588	2807.84
390	-0.912397	1638.84	-0.870332	1701.84	-0.828268	1764.84	-0.786204	1827.84	-0.744139	1890.84	-0.702075	1953.84	-0.660011	2016.84	-0.617947	2079.84	-0.575882	2142.84	-0.533818	2205.84	-0.491754	2268.84	-0.44969	2331.84	-0.407625	2394.84	-0.365561	2457.84	-0.323497	2520.84	-0.281433	2583.84	-0.239368	2646.84	-0.197304	2709.84	-0.15524	2772.84	-0.113176	2835.84
400	-0.918984	1666.84	-0.876919	1729.84	-0.834855	1792.84	-0.792791	1855.84	-0.750727	1918.84	-0.708662	1981.84	-0.666598	2044.84	-0.624534	2107.84	-0.58247	2170.84	-0.540405	2233.84	-0.498341	2296.84	-0.456277	2359.84	-0.414213	2422.84	-0.372148	2485.84	-0.330084	2548.84	-0.28802	2611.84	-0.245956	2674.84	-0.203891	2737.84	-0.161827	2800.84	-0.119763	2863.84
410	-0.925571	1694.84	-0.883507	1757.84	-0.841442	1820.84	-0.799378	1883.84	-0.757314	1946.84	-0.71525	2009.84	-0.673185	2072.84	-0.631121	2135.84	-0.589057	2198.84	-0.546993	2261.84	-0.504928	2324.84	-0.462864	2387.84	-0.4208	2450.84	-0.378736	2513.84	-0.336671	2576.84	-0.294607	2639.84	-0.252543	2702.84	-0.210479	2765.84	-0.168414	2828.84	-0.12635	2891.84
420	-0.932158	1722.84	-0.890094	1785.84	-0.84803	1848.84	-0.805965	1911.84	-0.763901	1974.84	-0.721837	2037.84	-0.679773	2100.84	-0.637708	2163.84	-0.595644	2226.84	-0.55358	2289.84	-0.511516	2352.84	-0.469451	2415.84	-0.427387	2478.84	-0.385323	2541.84	-0.343259	2604.84	-0.301194	2667.84	-0.25913	2730.84	-0.217066	2793.84	-0.175001	2856.84	-0.132937	2919.84
430	-0.938745	1750.84	-0.896681	1813.84	-0.854617	1876.84	-0.812553	1939.84	-0.770488	2002.84	-0.728424	2065.84	-0.68636	2128.84	-0.644296	2191.84	-0.602231	2254.84	-0.560167	2317.84	-0.518103	2380.84	-0.476039	2443.84	-0.433974	2506.84	-0.39191	2569.84	-0.349846	2632.84	-0.307782	2695.84	-0.265717	2758.84	-0.223653	2821.84	-0.181589	2884.84	-0.139524	2947.84
440	-0.945333	1778.84	-0.903268	1841.84	-0.861204	1904.84	-0.81914	1967.84	-0.777076	2030.84	-0.735011	2093.84	-0.692947	2156.84	-0.650883	2219.84	-0.608819	2282.84	-0.566754	2345.84	-0.52469	2408.84	-0.482626	2471.84	-0.440562	2534.84	-0.398497	2597.84	-0.356433	2660.84	-0.314369	2723.84	-0.272304	2786.84	-0.23024	2849.84	-0.188176	2912.84	-0.146112	2975.84
450	-0.95192	1806.84	-0.909856	1869.84	-0.867791	1932.84	-0.825727	1995.84	-0.783663	2058.84	-0.741599	2121.84	-0.699534	2184.84	-0.65747	2247.84	-0.615406	2310.84	-0.573342	2373.84	-0.531277	2436.84	-0.489213	2499.84	-0.447149	2562.84	-0.405085	2625.84	-0.36302	2688.84	-0.320956	2751.84	-0.278892	2814.84	-0.236827	2877.84	-0.194763	2940.84	-0.152699	3003.84
460	-0.958507	1834.84	-0.916443	1897.84	-0.874379	1960.84	-0.832314	2023.84	-0.79025	2086.84	-0.748186	2149.84	-0.706122	2212.84	-0.664057	2275.84	-0.621993	2338.84	-0.579929	2401.84	-0.537865	2464.84	-0.4958	2527.84	-0.453736	2590.84	-0.411672	2653.84	-0.369607	2716.84	-0.327543	2779.84	-0.285479	2842.84	-0.243415	2905.84	-0.20135	2968.84	-0.159286	3031.84
470	-0.965094	1862.84	-0.92303	1925.84	-0.880966	1988.84	-0.838902	2051.84	-0.796837	2114.84	-0.754773	2177.84	-0.712709	2240.84	-0.670645	2303.84	-0.62858	2366.84	-0.586516	2429.84	-0.544452	2492.84	-0.502387	2555.84	-0.460323	2618.84	-0.418259	2681.84	-0.376195	2744.84	-0.33413	2807.84	-0.292066	2870.84	-0.250002	2933.84	-0.207938	2996.84	-0.165873	3059.84
480	-0.971682	1890.84	-0.929617	1953.84	-0.887553	2016.84	-0.845489	2079.84	-0.803425	2142.84	-0.76136	2205.84	-0.719296	2268.84	-0.677232	2331.84	-0.635168	2394.84	-0.593103	2457.84	-0.551039	2520.84	-0.508975	2583.84	-0.46691	2646.84	-0.424846	2709.84	-0.382782	2772.84	-0.340718	2835.84	-0.298653	2898.84	-0.256589	2961.84	-0.214525	3024.84	-0.172461	3087.84
490	-0.978269	1918.84	-0.936205	1981.84	-0.89414	2044.84	-0.852076	2107.84	-0.810012	2170.84	-0.767948	2233.84	-0.725883	2296.84	-0.683819	2359.84	-0.641755	2422.84	-0.59969	2485.84	-0.557626	2548.84	-0.515562	2611.84	-0.473498	2674.84	-0.431433	2737.84	-0.389369	2800.84	-0.347305	2863.84	-0.305241	2926.84	-0.263176	2989.84	-0.221112	3052.84	-0.179048	3115.84
Min	Carbohydrates	Fat total	Protein
1414.8	360	240	82.8
Protein	87.8
		50		60		70		80		90		100		110		120		130		140		150		160		170		180		190		200		210		220		230		240
300	-0.841862	1400.84	-0.799798	1463.84	-0.757733	1526.84	-0.715669	1589.84	-0.673605	1652.84	-0.631541	1715.84	-0.589476	1778.84	-0.547412	1841.84	-0.505348	1904.84	-0.463284	1967.84	-0.421219	2030.84	-0.379155	2093.84	-0.337091	2156.84	-0.295027	2219.84	-0.252962	2282.84	-0.210898	2345.84	-0.168834	2408.84	-0.126769	2471.84	-0.0847052	2534.84	-0.0426409	2597.84
310	-0.848449	1428.84	-0.806385	1491.84	-0.764321	1554.84	-0.722256	1617.84	-0.680192	1680.84	-0.638128	1743.84	-0.596064	1806.84	-0.553999	1869.84	-0.511935	1932.84	-0.469871	1995.84	-0.427807	2058.84	-0.385742	2121.84	-0.343678	2184.84	-0.301614	2247.84	-0.259549	2310.84	-0.217485	2373.84	-0.175421	2436.84	-0.133357	2499.84	-0.0912924	2562.84	-0.0492282	2625.84
320	-0.855036	1456.84	-0.812972	1519.84	-0.770908	1582.84	-0.728844	1645.84	-0.686779	1708.84	-0.644715	1771.84	-0.602651	1834.84	-0.560587	1897.84	-0.518522	1960.84	-0.476458	2023.84	-0.434394	2086.84	-0.39233	2149.84	-0.350265	2212.84	-0.308201	2275.84	-0.266137	2338.84	-0.224072	2401.84	-0.182008	2464.84	-0.139944	2527.84	-0.0978797	2590.84	-0.0558154	2653.84
330	-0.861624	1484.84	-0.819559	1547.84	-0.777495	1610.84	-0.735431	1673.84	-0.693367	1736.84	-0.651302	1799.84	-0.609238	1862.84	-0.567174	1925.84	-0.52511	1988.84	-0.483045	2051.84	-0.440981	2114.84	-0.398917	2177.84	-0.356852	2240.84	-0.314788	2303.84	-0.272724	2366.84	-0.23066	2429.84	-0.188595	2492.84	-0.146531	2555.84	-0.104467	2618.84	-0.0624026	2681.84
340	-0.868211	1512.84	-0.826147	1575.84	-0.784082	1638.84	-0.742018	1701.84	-0.699954	1764.84	-0.65789	1827.84	-0.615825	1890.84	-0.573761	1953.84	-0.531697	2016.84	-0.489632	2079.84	-0.447568	2142.84	-0.405504	2205.84	-0.36344	2268.84	-0.321375	2331.84	-0.279311	2394.84	-0.237247	2457.84	-0.195183	2520.84	-0.153118	2583.84	-0.111054	2646.84	-0.0689899	2709.84
350	-0.874798	1540.84	-0.832734	1603.84	-0.79067	1666.84	-0.748605	1729.84	-0.706541	1792.84	-0.664477	1855.84	-0.622413	1918.84	-0.580348	1981.84	-0.538284	2044.84	-0.49622	2107.84	-0.454155	2170.84	-0.412091	2233.84	-0.370027	2296.84	-0.327963	2359.84	-0.285898	2422.84	-0.243834	2485.84	-0.20177	2548.84	-0.159706	2611.84	-0.117641	2674.84	-0.0755771	2737.84
360	-0.881385	1568.84	-0.839321	1631.84	-0.797257	1694.84	-0.755193	1757.84	-0.713128	1820.84	-0.671064	1883.84	-0.629	1946.84	-0.586935	2009.84	-0.544871	2072.84	-0.502807	2135.84	-0.460743	2198.84	-0.418678	2261.84	-0.376614	2324.84	-0.33455	2387.84	-0.292486	2450.84	-0.250421	2513.84	-0.208357	2576.84	-0.166293	2639.84	-0.124229	2702.84	-0.0821643	2765.84
370	-0.887973	1596.84	-0.845908	1659.84	-0.803844	1722.84	-0.76178	1785.84	-0.719716	1848.84	-0.677651	1911.84	-0.635587	1974.84	-0.593523	2037.84	-0.551458	2100.84	-0.509394	2163.84	-0.46733	2226.84	-0.425266	2289.84	-0.383201	2352.84	-0.341137	2415.84	-0.299073	2478.84	-0.257009	2541.84	-0.214944	2604.84	-0.17288	2667.84	-0.130816	2730.84	-0.0887516	2793.84
380	-0.89456	1624.84	-0.852496	1687.84	-0.810431	1750.84	-0.768367	1813.84	-0.726303	1876.84	-0.684238	1939.84	-0.642174	2002.84	-0.60011	2065.84	-0.558046	2128.84	-0.515981	2191.84	-0.473917	2254.84	-0.431853	2317.84	-0.389789	2380.84	-0.347724	2443.84	-0.30566	2506.84	-0.263596	2569.84	-0.221532	2632.84	-0.179467	2695.84	-0.137403	2758.84	-0.0953388	2821.84
390	-0.901147	1652.84	-0.859083	1715.84	-0.817018	1778.84	-0.774954	1841.84	-0.73289	1904.84	-0.690826	1967.84	-0.648761	2030.84	-0.606697	2093.84	-0.564633	2156.84	-0.522569	2219.84	-0.480504	2282.84	-0.43844	2345.84	-0.396376	2408.84	-0.354312	2471.84	-0.312247	2534.84	-0.270183	2597.84	-0.228119	2660.84	-0.186055	2723.84	-0.14399	2786.84	-0.101926	2849.84
400	-0.907734	1680.84	-0.86567	1743.84	-0.823606	1806.84	-0.781541	1869.84	-0.739477	1932.84	-0.697413	1995.84	-0.655349	2058.84	-0.613284	2121.84	-0.57122	2184.84	-0.529156	2247.84	-0.487092	2310.84	-0.445027	2373.84	-0.402963	2436.84	-0.360899	2499.84	-0.318835	2562.84	-0.27677	2625.84	-0.234706	2688.84	-0.192642	2751.84	-0.150578	2814.84	-0.108513	2877.84
410	-0.914321	1708.84	-0.872257	1771.84	-0.830193	1834.84	-0.788129	1897.84	-0.746064	1960.84	-0.704	2023.84	-0.661936	2086.84	-0.619872	2149.84	-0.577807	2212.84	-0.535743	2275.84	-0.493679	2338.84	-0.451615	2401.84	-0.40955	2464.84	-0.367486	2527.84	-0.325422	2590.84	-0.283358	2653.84	-0.241293	2716.84	-0.199229	2779.84	-0.157165	2842.84	-0.115101	2905.84
420	-0.920909	1736.84	-0.878844	1799.84	-0.83678	1862.84	-0.794716	1925.84	-0.752652	1988.84	-0.710587	2051.84	-0.668523	2114.84	-0.626459	2177.84	-0.584395	2240.84	-0.54233	2303.84	-0.500266	2366.84	-0.458202	2429.84	-0.416138	2492.84	-0.374073	2555.84	-0.332009	2618.84	-0.289945	2681.84	-0.247881	2744.84	-0.205816	2807.84	-0.163752	2870.84	-0.121688	2933.84
430	-0.927496	1764.84	-0.885432	1827.84	-0.843367	1890.84	-0.801303	1953.84	-0.759239	2016.84	-0.717175	2079.84	-0.67511	2142.84	-0.633046	2205.84	-0.590982	2268.84	-0.548918	2331.84	-0.506853	2394.84	-0.464789	2457.84	-0.422725	2520.84	-0.380661	2583.84	-0.338596	2646.84	-0.296532	2709.84	-0.254468	2772.84	-0.212404	2835.84	-0.170339	2898.84	-0.128275	2961.84
440	-0.934083	1792.84	-0.892019	1855.84	-0.849955	1918.84	-0.80789	1981.84	-0.765826	2044.84	-0.723762	2107.84	-0.681698	2170.84	-0.639633	2233.84	-0.597569	2296.84	-0.555505	2359.84	-0.513441	2422.84	-0.471376	2485.84	-0.429312	2548.84	-0.387248	2611.84	-0.345184	2674.84	-0.303119	2737.84	-0.261055	2800.84	-0.218991	2863.84	-0.176926	2926.84	-0.134862	2989.84
450	-0.94067	1820.84	-0.898606	1883.84	-0.856542	1946.84	-0.814478	2009.84	-0.772413	2072.84	-0.730349	2135.84	-0.688285	2198.84	-0.646221	2261.84	-0.604156	2324.84	-0.562092	2387.84	-0.520028	2450.84	-0.477964	2513.84	-0.435899	2576.84	-0.393835	2639.84	-0.351771	2702.84	-0.309706	2765.84	-0.267642	2828.84	-0.225578	2891.84	-0.183514	2954.84	-0.141449	3017.84
460	-0.947258	1848.84	-0.905193	1911.84	-0.863129	1974.84	-0.821065	2037.84	-0.779001	2100.84	-0.736936	2163.84	-0.694872	2226.84	-0.652808	2289.84	-0.610744	2352.84	-0.568679	2415.84	-0.526615	2478.84	-0.484551	2541.84	-0.442487	2604.84	-0.400422	2667.84	-0.358358	2730.84	-0.316294	2793.84	-0.274229	2856.84	-0.232165	2919.84	-0.190101	2982.84	-0.148037	3045.84
470	-0.953845	1876.84	-0.911781	1939.84	-0.869716	2002.84	-0.827652	2065.84	-0.785588	2128.84	-0.743524	2191.84	-0.701459	2254.84	-0.659395	2317.84	-0.617331	2380.84	-0.575267	2443.84	-0.533202	2506.84	-0.491138	2569.84	-0.449074	2632.84	-0.407009	2695.84	-0.364945	2758.84	-0.322881	2821.84	-0.280817	2884.84	-0.238752	2947.84	-0.196688	3010.84	-0.154624	3073.84
480	-0.960432	1904.84	-0.918368	1967.84	-0.876304	2030.84	-0.834239	2093.84	-0.792175	2156.84	-0.750111	2219.84	-0.708047	2282.84	-0.665982	2345.84	-0.623918	2408.84	-0.581854	2471.84	-0.539789	2534.84	-0.497725	2597.84	-0.455661	2660.84	-0.413597	2723.84	-0.371532	2786.84	-0.329468	2849.84	-0.287404	2912.84	-0.24534	2975.84	-0.203275	3038.84	-0.161211	3101.84
490	-0.967019	1932.84	-0.924955	1995.84	-0.882891	2058.84	-0.840827	2121.84	-0.798762	2184.84	-0.756698	2247.84	-0.714634	2310.84	-0.67257	2373.84	-0.630505	2436.84	-0.588441	2499.84	-0.546377	2562.84	-0.504312	2625.84	-0.462248	2688.84	-0.420184	2751.84	-0.37812	2814.84	-0.336055	2877.84	-0.293991	2940.84	-0.251927	3003.84	-0.209863	3066.84	-0.167798	3129.84
Min	Carbohydrates	Fat total	Protein
1314.8	380	240	87.8
Protein	92.8
		50		60		70		80		90		100		110		120		130		140		150		160		170		180		190		200		210		220		230		240
300	-0.830612	1414.84	-0.788548	1477.84	-0.746484	1540.84	-0.70442	1603.84	-0.662355	1666.84	-0.620291	1729.84	-0.578227	1792.84	-0.536163	1855.84	-0.494098	1918.84	-0.452034	1981.84	-0.40997	2044.84	-0.367906	2107.84	-0.325841	2170.84	-0.283777	2233.84	-0.241713	2296.84	-0.199649	2359.84	-0.157584	2422.84	-0.11552	2485.84	-0.0734557	2548.84	-0.0313915	2611.84
310	-0.8372	1442.84	-0.795135	1505.84	-0.753071	1568.84	-0.711007	1631.84	-0.668943	1694.84	-0.626878	1757.84	-0.584814	1820.84	-0.54275	1883.84	-0.500686	1946.84	-0.458621	2009.84	-0.416557	2072.84	-0.374493	2135.84	-0.332429	2198.84	-0.290364	2261.84	-0.2483	2324.84	-0.206236	2387.84	-0.164171	2450.84	-0.122107	2513.84	-0.080043	2576.84	-0.0379787	2639.84
320	-0.843787	1470.84	-0.801723	1533.84	-0.759658	1596.84	-0.717594	1659.84	-0.67553	1722.84	-0.633466	1785.84	-0.591401	1848.84	-0.549337	1911.84	-0.507273	1974.84	-0.465209	2037.84	-0.423144	2100.84	-0.38108	2163.84	-0.339016	2226.84	-0.296951	2289.84	-0.254887	2352.84	-0.212823	2415.84	-0.170759	2478.84	-0.128694	2541.84	-0.0866302	2604.84	-0.0445659	2667.84
330	-0.850374	1498.84	-0.80831	1561.84	-0.766246	1624.84	-0.724181	1687.84	-0.682117	1750.84	-0.640053	1813.84	-0.597989	1876.84	-0.555924	1939.84	-0.51386	2002.84	-0.471796	2065.84	-0.429732	2128.84	-0.387667	2191.84	-0.345603	2254.84	-0.303539	2317.84	-0.261474	2380.84	-0.21941	2443.84	-0.177346	2506.84	-0.135282	2569.84	-0.0932174	2632.84	-0.0511532	2695.84
340	-0.856961	1526.84	-0.814897	1589.84	-0.772833	1652.84	-0.730769	1715.84	-0.688704	1778.84	-0.64664	1841.84	-0.604576	1904.84	-0.562512	1967.84	-0.520447	2030.84	-0.478383	2093.84	-0.436319	2156.84	-0.394254	2219.84	-0.35219	2282.84	-0.310126	2345.84	-0.268062	2408.84	-0.225997	2471.84	-0.183933	2534.84	-0.141869	2597.84	-0.0998047	2660.84	-0.0577404	2723.84
350	-0.863549	1554.84	-0.821484	1617.84	-0.77942	1680.84	-0.737356	1743.84	-0.695292	1806.84	-0.653227	1869.84	-0.611163	1932.84	-0.569099	1995.84	-0.527035	2058.84	-0.48497	2121.84	-0.442906	2184.84	-0.400842	2247.84	-0.358777	2310.84	-0.316713	2373.84	-0.274649	2436.84	-0.232585	2499.84	-0.19052	2562.84	-0.148456	2625.84	-0.106392	2688.84	-0.0643276	2751.84
360	-0.870136	1582.84	-0.828072	1645.84	-0.786007	1708.84	-0.743943	1771.84	-0.701879	1834.84	-0.659815	1897.84	-0.61775	1960.84	-0.575686	2023.84	-0.533622	2086.84	-0.491557	2149.84	-0.449493	2212.84	-0.407429	2275.84	-0.365365	2338.84	-0.3233	2401.84	-0.281236	2464.84	-0.239172	2527.84	-0.197108	2590.84	-0.155043	2653.84	-0.112979	2716.84	-0.0709149	2779.84
370	-0.876723	1610.84	-0.834659	1673.84	-0.792595	1736.84	-0.75053	1799.84	-0.708466	1862.84	-0.666402	1925.84	-0.624337	1988.84	-0.582273	2051.84	-0.540209	2114.84	-0.498145	2177.84	-0.45608	2240.84	-0.414016	2303.84	-0.371952	2366.84	-0.329888	2429.84	-0.287823	2492.84	-0.245759	2555.84	-0.203695	2618.84	-0.161631	2681.84	-0.119566	2744.84	-0.0775021	2807.84
380	-0.88331	1638.84	-0.841246	1701.84	-0.799182	1764.84	-0.757118	1827.84	-0.715053	1890.84	-0.672989	1953.84	-0.630925	2016.84	-0.58886	2079.84	-0.546796	2142.84	-0.504732	2205.84	-0.462668	2268.84	-0.420603	2331.84	-0.378539	2394.84	-0.336475	2457.84	-0.294411	2520.84	-0.252346	2583.84	-0.210282	2646.84	-0.168218	2709.84	-0.126154	2772.84	-0.0840893	2835.84
390	-0.889898	1666.84	-0.847833	1729.84	-0.805769	1792.84	-0.763705	1855.84	-0.72164	1918.84	-0.679576	1981.84	-0.637512	2044.84	-0.595448	2107.84	-0.553383	2170.84	-0.511319	2233.84	-0.469255	2296.84	-0.427191	2359.84	-0.385126	2422.84	-0.343062	2485.84	-0.300998	2548.84	-0.258934	2611.84	-0.216869	2674.84	-0.174805	2737.84	-0.132741	2800.84	-0.0906766	2863.84
400	-0.896485	1694.84	-0.85442	1757.84	-0.812356	1820.84	-0.770292	1883.84	-0.728228	1946.84	-0.686163	2009.84	-0.644099	2072.84	-0.602035	2135.84	-0.559971	2198.84	-0.517906	2261.84	-0.475842	2324.84	-0.433778	2387.84	-0.391714	2450.84	-0.349649	2513.84	-0.307585	2576.84	-0.265521	2639.84	-0.223457	2702.84	-0.181392	2765.84	-0.139328	2828.84	-0.0972638	2891.84
410	-0.903072	1722.84	-0.861008	1785.84	-0.818943	1848.84	-0.776879	1911.84	-0.734815	1974.84	-0.692751	2037.84	-0.650686	2100.84	-0.608622	2163.84	-0.566558	2226.84	-0.524494	2289.84	-0.482429	2352.84	-0.440365	2415.84	-0.398301	2478.84	-0.356237	2541.84	-0.314172	2604.84	-0.272108	2667.84	-0.230044	2730.84	-0.18798	2793.84	-0.145915	2856.84	-0.103851	2919.84
420	-0.909659	1750.84	-0.867595	1813.84	-0.825531	1876.84	-0.783466	1939.84	-0.741402	2002.84	-0.699338	2065.84	-0.657274	2128.84	-0.615209	2191.84	-0.573145	2254.84	-0.531081	2317.84	-0.489017	2380.84	-0.446952	2443.84	-0.404888	2506.84	-0.362824	2569.84	-0.32076	2632.84	-0.278695	2695.84	-0.236631	2758.84	-0.194567	2821.84	-0.152503	2884.84	-0.110438	2947.84
430	-0.916246	1778.84	-0.874182	1841.84	-0.832118	1904.84	-0.790054	1967.84	-0.747989	2030.84	-0.705925	2093.84	-0.663861	2156.84	-0.621797	2219.84	-0.579732	2282.84	-0.537668	2345.84	-0.495604	2408.84	-0.45354	2471.84	-0.411475	2534.84	-0.369411	2597.84	-0.327347	2660.84	-0.285283	2723.84	-0.243218	2786.84	-0.201154	2849.84	-0.15909	2912.84	-0.117025	2975.84
440	-0.922834	1806.84	-0.880769	1869.84	-0.838705	1932.84	-0.796641	1995.84	-0.754577	2058.84	-0.712512	2121.84	-0.670448	2184.84	-0.628384	2247.84	-0.58632	2310.84	-0.544255	2373.84	-0.502191	2436.84	-0.460127	2499.84	-0.418063	2562.84	-0.375998	2625.84	-0.333934	2688.84	-0.29187	2751.84	-0.249806	2814.84	-0.207741	2877.84	-0.165677	2940.84	-0.123613	3003.84
450	-0.929421	1834.84	-0.887357	1897.84	-0.845292	1960.84	-0.803228	2023.84	-0.761164	2086.84	-0.7191	2149.84	-0.677035	2212.84	-0.634971	2275.84	-0.592907	2338.84	-0.550843	2401.84	-0.508778	2464.84	-0.466714	2527.84	-0.42465	2590.84	-0.382586	2653.84	-0.340521	2716.84	-0.298457	2779.84	-0.256393	2842.84	-0.214328	2905.84	-0.172264	2968.84	-0.1302	3031.84
460	-0.936008	1862.84	-0.893944	1925.84	-0.85188	1988.84	-0.809815	2051.84	-0.767751	2114.84	-0.725687	2177.84	-0.683623	2240.84	-0.641558	2303.84	-0.599494	2366.84	-0.55743	2429.84	-0.515366	2492.84	-0.473301	2555.84	-0.431237	2618.84	-0.389173	2681.84	-0.347108	2744.84	-0.305044	2807.84	-0.26298	2870.84	-0.220916	2933.84	-0.178851	2996.84	-0.136787	3059.84
470	-0.942595	1890.84	-0.900531	1953.84	-0.858467	2016.84	-0.816403	2079.84	-0.774338	2142.84	-0.732274	2205.84	-0.69021	2268.84	-0.648146	2331.84	-0.606081	2394.84	-0.564017	2457.84	-0.521953	2520.84	-0.479889	2583.84	-0.437824	2646.84	-0.39576	2709.84	-0.353696	2772.84	-0.311631	2835.84	-0.269567	2898.84	-0.227503	2961.84	-0.185439	3024.84	-0.143374	3087.84
480	-0.949183	1918.84	-0.907118	1981.84	-0.865054	2044.84	-0.82299	2107.84	-0.780926	2170.84	-0.738861	2233.84	-0.696797	2296.84	-0.654733	2359.84	-0.612669	2422.84	-0.570604	2485.84	-0.52854	2548.84	-0.486476	2611.84	-0.444411	2674.84	-0.402347	2737.84	-0.360283	2800.84	-0.318219	2863.84	-0.276154	2926.84	-0.23409	2989.84	-0.192026	3052.84	-0.149962	3115.84
490	-0.95577	1946.84	-0.913706	2009.84	-0.871641	2072.84	-0.829577	2135.84	-0.787513	2198.84	-0.745449	2261.84	-0.703384	2324.84	-0.66132	2387.84	-0.619256	2450.84	-0.577192	2513.84	-0.535127	2576.84	-0.493063	2639.84	-0.450999	2702.84	-0.408934	2765.84	-0.36687	2828.84	-0.324806	2891.84	-0.282742	2954.84	-0.240677	3017.84	-0.198613	3080.84	-0.156549	3143.84
Min	Carbohydrates	Fat total	Protein
1221.2	400	240	92.8
Protein	97.8
		50		60		70		80		90		100		110		120		130		140		150		160		170		180		190		200		210		220		230		240
300	-0.819363	1428.84	-0.777299	1491.84	-0.735234	1554.84	-0.69317	1617.84	-0.651106	1680.84	-0.609042	1743.84	-0.566977	1806.84	-0.524913	1869.84	-0.482849	1932.84	-0.440785	1995.84	-0.39872	2058.84	-0.356656	2121.84	-0.314592	2184.84	-0.272528	2247.84	-0.230463	2310.84	-0.188399	2373.84	-0.146335	2436.84	-0.10427	2499.84	-0.0622062	2562.84	-0.020142	2625.84
310	-0.82595	1456.84	-0.783886	1519.84	-0.741822	1582.84	-0.699757	1645.84	-0.657693	1708.84	-0.615629	1771.84	-0.573565	1834.84	-0.5315	1897.84	-0.489436	1960.84	-0.447372	2023.84	-0.405308	2086.84	-0.363243	2149.84	-0.321179	2212.84	-0.279115	2275.84	-0.237051	2338.84	-0.194986	2401.84	-0.152922	2464.84	-0.110858	2527.84	-0.0687935	2590.84	-0.0267292	2653.84
320	-0.832537	1484.84	-0.790473	1547.84	-0.748409	1610.84	-0.706345	1673.84	-0.66428	1736.84	-0.622216	1799.84	-0.580152	1862.84	-0.538088	1925.84	-0.496023	1988.84	-0.453959	2051.84	-0.411895	2114.84	-0.369831	2177.84	-0.327766	2240.84	-0.285702	2303.84	-0.243638	2366.84	-0.201573	2429.84	-0.159509	2492.84	-0.117445	2555.84	-0.0753807	2618.84	-0.0333164	2681.84
330	-0.839125	1512.84	-0.79706	1575.84	-0.754996	1638.84	-0.712932	1701.84	-0.670868	1764.84	-0.628803	1827.84	-0.586739	1890.84	-0.544675	1953.84	-0.502611	2016.84	-0.460546	2079.84	-0.418482	2142.84	-0.376418	2205.84	-0.334354	2268.84	-0.292289	2331.84	-0.250225	2394.84	-0.208161	2457.84	-0.166096	2520.84	-0.124032	2583.84	-0.0819679	2646.84	-0.0399037	2709.84
340	-0.845712	1540.84	-0.803648	1603.84	-0.761583	1666.84	-0.719519	1729.84	-0.677455	1792.84	-0.635391	1855.84	-0.593326	1918.84	-0.551262	1981.84	-0.509198	2044.84	-0.467134	2107.84	-0.425069	2170.84	-0.383005	2233.84	-0.340941	2296.84	-0.298876	2359.84	-0.256812	2422.84	-0.214748	2485.84	-0.172684	2548.84	-0.130619	2611.84	-0.0885552	2674.84	-0.0464909	2737.84
350	-0.852299	1568.84	-0.810235	1631.84	-0.768171	1694.84	-0.726106	1757.84	-0.684042	1820.84	-0.641978	1883.84	-0.599914	1946.84	-0.557849	2009.84	-0.515785	2072.84	-0.473721	2135.84	-0.431656	2198.84	-0.389592	2261.84	-0.347528	2324.84	-0.305464	2387.84	-0.263399	2450.84	-0.221335	2513.84	-0.179271	2576.84	-0.137207	2639.84	-0.0951424	2702.84	-0.0530781	2765.84
360	-0.858886	1596.84	-0.816822	1659.84	-0.774758	1722.84	-0.732694	1785.84	-0.690629	1848.84	-0.648565	1911.84	-0.606501	1974.84	-0.564437	2037.84	-0.522372	2100.84	-0.480308	2163.84	-0.438244	2226.84	-0.396179	2289.84	-0.354115	2352.84	-0.312051	2415.84	-0.269987	2478.84	-0.227922	2541.84	-0.185858	2604.84	-0.143794	2667.84	-0.10173	2730.84	-0.0596654	2793.84
370	-0.865474	1624.84	-0.823409	1687.84	-0.781345	1750.84	-0.739281	1813.84	-0.697217	1876.84	-0.655152	1939.84	-0.613088	2002.84	-0.571024	2065.84	-0.528959	2128.84	-0.486895	2191.84	-0.444831	2254.84	-0.402767	2317.84	-0.360702	2380.84	-0.318638	2443.84	-0.276574	2506.84	-0.23451	2569.84	-0.192445	2632.84	-0.150381	2695.84	-0.108317	2758.84	-0.0662526	2821.84
380	-0.872061	1652.84	-0.829997	1715.84	-0.787932	1778.84	-0.745868	1841.84	-0.703804	1904.84	-0.661739	1967.84	-0.619675	2030.84	-0.577611	2093.84	-0.535547	2156.84	-0.493482	2219.84	-0.451418	2282.84	-0.409354	2345.84	-0.36729	2408.84	-0.325225	2471.84	-0.283161	2534.84	-0.241097	2597.84	-0.199033	2660.84	-0.156968	2723.84	-0.114904	2786.84	-0.0728398	2849.84
390	-0.878648	1680.84	-0.836584	1743.84	-0.79452	1806.84	-0.752455	1869.84	-0.710391	1932.84	-0.668327	1995.84	-0.626262	2058.84	-0.584198	2121.84	-0.542134	2184.84	-0.50007	2247.84	-0.458005	2310.84	-0.415941	2373.84	-0.373877	2436.84	-0.331813	2499.84	-0.289748	2562.84	-0.247684	2625.84	-0.20562	2688.84	-0.163556	2751.84	-0.121491	2814.84	-0.0794271	2877.84
400	-0.885235	1708.84	-0.843171	1771.84	-0.801107	1834.84	-0.759042	1897.84	-0.716978	1960.84	-0.674914	2023.84	-0.63285	2086.84	-0.590785	2149.84	-0.548721	2212.84	-0.506657	2275.84	-0.464593	2338.84	-0.422528	2401.84	-0.380464	2464.84	-0.3384	2527.84	-0.296336	2590.84	-0.254271	2653.84	-0.212207	2716.84	-0.170143	2779.84	-0.128079	2842.84	-0.0860143	2905.84
410	-0.891823	1736.84	-0.849758	1799.84	-0.807694	1862.84	-0.76563	1925.84	-0.723565	1988.84	-0.681501	2051.84	-0.639437	2114.84	-0.597373	2177.84	-0.555308	2240.84	-0.513244	2303.84	-0.47118	2366.84	-0.429116	2429.84	-0.387051	2492.84	-0.344987	2555.84	-0.302923	2618.84	-0.260859	2681.84	-0.218794	2744.84	-0.17673	2807.84	-0.134666	2870.84	-0.0926015	2933.84
420	-0.89841	1764.84	-0.856345	1827.84	-0.814281	1890.84	-0.772217	1953.84	-0.730153	2016.84	-0.688088	2079.84	-0.646024	2142.84	-0.60396	2205.84	-0.561896	2268.84	-0.519831	2331.84	-0.477767	2394.84	-0.435703	2457.84	-0.393639	2520.84	-0.351574	2583.84	-0.30951	2646.84	-0.267446	2709.84	-0.225382	2772.84	-0.183317	2835.84	-0.141253	2898.84	-0.0991888	2961.84
430	-0.904997	1792.84	-0.862933	1855.84	-0.820868	1918.84	-0.778804	1981.84	-0.73674	2044.84	-0.694676	2107.84	-0.652611	2170.84	-0.610547	2233.84	-0.568483	2296.84	-0.526419	2359.84	-0.484354	2422.84	-0.44229	2485.84	-0.400226	2548.84	-0.358162	2611.84	-0.316097	2674.84	-0.274033	2737.84	-0.231969	2800.84	-0.189905	2863.84	-0.14784	2926.84	-0.105776	2989.84
440	-0.911584	1820.84	-0.86952	1883.84	-0.827456	1946.84	-0.785391	2009.84	-0.743327	2072.84	-0.701263	2135.84	-0.659199	2198.84	-0.617134	2261.84	-0.57507	2324.84	-0.533006	2387.84	-0.490942	2450.84	-0.448877	2513.84	-0.406813	2576.84	-0.364749	2639.84	-0.322685	2702.84	-0.28062	2765.84	-0.238556	2828.84	-0.196492	2891.84	-0.154427	2954.84	-0.112363	3017.84
450	-0.918171	1848.84	-0.876107	1911.84	-0.834043	1974.84	-0.791979	2037.84	-0.749914	2100.84	-0.70785	2163.84	-0.665786	2226.84	-0.623722	2289.84	-0.581657	2352.84	-0.539593	2415.84	-0.497529	2478.84	-0.455465	2541.84	-0.4134	2604.84	-0.371336	2667.84	-0.329272	2730.84	-0.287208	2793.84	-0.245143	2856.84	-0.203079	2919.84	-0.161015	2982.84	-0.11895	3045.84
460	-0.924759	1876.84	-0.882694	1939.84	-0.84063	2002.84	-0.798566	2065.84	-0.756502	2128.84	-0.714437	2191.84	-0.672373	2254.84	-0.630309	2317.84	-0.588245	2380.84	-0.54618	2443.84	-0.504116	2506.84	-0.462052	2569.84	-0.419988	2632.84	-0.377923	2695.84	-0.335859	2758.84	-0.293795	2821.84	-0.25173	2884.84	-0.209666	2947.84	-0.167602	3010.84	-0.125538	3073.84
470	-0.931346	1904.84	-0.889282	1967.84	-0.847217	2030.84	-0.805153	2093.84	-0.763089	2156.84	-0.721025	2219.84	-0.67896	2282.84	-0.636896	2345.84	-0.594832	2408.84	-0.552768	2471.84	-0.510703	2534.84	-0.468639	2597.84	-0.426575	2660.84	-0.384511	2723.84	-0.342446	2786.84	-0.300382	2849.84	-0.258318	2912.84	-0.216253	2975.84	-0.174189	3038.84	-0.132125	3101.84
480	-0.937933	1932.84	-0.895869	1995.84	-0.853805	2058.84	-0.81174	2121.84	-0.769676	2184.84	-0.727612	2247.84	-0.685548	2310.84	-0.643483	2373.84	-0.601419	2436.84	-0.559355	2499.84	-0.517291	2562.84	-0.475226	2625.84	-0.433162	2688.84	-0.391098	2751.84	-0.349033	2814.84	-0.306969	2877.84	-0.264905	2940.84	-0.222841	3003.84	-0.180776	3066.84	-0.138712	3129.84
490	-0.94452	1960.84	-0.902456	2023.84	-0.860392	2086.84	-0.818328	2149.84	-0.776263	2212.84	-0.734199	2275.84	-0.692135	2338.84	-0.650071	2401.84	-0.608006	2464.84	-0.565942	2527.84	-0.523878	2590.84	-0.481813	2653.84	-0.439749	2716.84	-0.397685	2779.84	-0.355621	2842.84	-0.313556	2905.84	-0.271492	2968.84	-0.229428	3031.84	-0.187364	3094.84	-0.145299	3157.84
Min	Carbohydrates	Fat total	Protein
1161.2	420	240	97.8
Protein	102.8
		50		60		70		80		90		100		110		120		130		140		150		160		170		180		190		200		210		220		230		240
300	-0.808113	1442.84	-0.766049	1505.84	-0.723985	1568.84	-0.681921	1631.84	-0.639856	1694.84	-0.597792	1757.84	-0.555728	1820.84	-0.513664	1883.84	-0.471599	1946.84	-0.429535	2009.84	-0.387471	2072.84	-0.345407	2135.84	-0.303342	2198.84	-0.261278	2261.84	-0.219214	2324.84	-0.17715	2387.84	-0.135085	2450.84	-0.093021	2513.84	-0.0509567	2576.84	-0.00889249	2639.84
310	-0.814701	1470.84	-0.772636	1533.84	-0.730572	1596.84	-0.688508	1659.84	-0.646444	1722.84	-0.604379	1785.84	-0.562315	1848.84	-0.520251	1911.84	-0.478187	1974.84	-0.436122	2037.84	-0.394058	2100.84	-0.351994	2163.84	-0.30993	2226.84	-0.267865	2289.84	-0.225801	2352.84	-0.183737	2415.84	-0.141673	2478.84	-0.0996082	2541.84	-0.057544	2604.84	-0.0154797	2667.84
320	-0.821288	1498.84	-0.779224	1561.84	-0.737159	1624.84	-0.695095	1687.84	-0.653031	1750.84	-0.610967	1813.84	-0.568902	1876.84	-0.526838	1939.84	-0.484774	2002.84	-0.44271	2065.84	-0.400645	2128.84	-0.358581	2191.84	-0.316517	2254.84	-0.274453	2317.84	-0.232388	2380.84	-0.190324	2443.84	-0.14826	2506.84	-0.106195	2569.84	-0.0641312	2632.84	-0.022067	2695.84
330	-0.827875	1526.84	-0.785811	1589.84	-0.743747	1652.84	-0.701682	1715.84	-0.659618	1778.84	-0.617554	1841.84	-0.57549	1904.84	-0.533425	1967.84	-0.491361	2030.84	-0.449297	2093.84	-0.407233	2156.84	-0.365168	2219.84	-0.323104	2282.84	-0.28104	2345.84	-0.238975	2408.84	-0.196911	2471.84	-0.154847	2534.84	-0.112783	2597.84	-0.0707184	2660.84	-0.0286542	2723.84
340	-0.834462	1554.84	-0.792398	1617.84	-0.750334	1680.84	-0.70827	1743.84	-0.666205	1806.84	-0.624141	1869.84	-0.582077	1932.84	-0.540013	1995.84	-0.497948	2058.84	-0.455884	2121.84	-0.41382	2184.84	-0.371756	2247.84	-0.329691	2310.84	-0.287627	2373.84	-0.245563	2436.84	-0.203498	2499.84	-0.161434	2562.84	-0.11937	2625.84	-0.0773057	2688.84	-0.0352414	2751.84
350	-0.84105	1582.84	-0.798985	1645.84	-0.756921	1708.84	-0.714857	1771.84	-0.672793	1834.84	-0.630728	1897.84	-0.588664	1960.84	-0.5466	2023.84	-0.504536	2086.84	-0.462471	2149.84	-0.420407	2212.84	-0.378343	2275.84	-0.336278	2338.84	-0.294214	2401.84	-0.25215	2464.84	-0.210086	2527.84	-0.168021	2590.84	-0.125957	2653.84	-0.0838929	2716.84	-0.0418287	2779.84
360	-0.847637	1610.84	-0.805573	1673.84	-0.763508	1736.84	-0.721444	1799.84	-0.67938	1862.84	-0.637316	1925.84	-0.595251	1988.84	-0.553187	2051.84	-0.511123	2114.84	-0.469058	2177.84	-0.426994	2240.84	-0.38493	2303.84	-0.342866	2366.84	-0.300801	2429.84	-0.258737	2492.84	-0.216673	2555.84	-0.174609	2618.84	-0.132544	2681.84	-0.0904801	2744.84	-0.0484159	2807.84
370	-0.854224	1638.84	-0.81216	1701.84	-0.770096	1764.84	-0.728031	1827.84	-0.685967	1890.84	-0.643903	1953.84	-0.601839	2016.84	-0.559774	2079.84	-0.51771	2142.84	-0.475646	2205.84	-0.433581	2268.84	-0.391517	2331.84	-0.349453	2394.84	-0.307389	2457.84	-0.265324	2520.84	-0.22326	2583.84	-0.181196	2646.84	-0.139132	2709.84	-0.0970674	2772.84	-0.0550031	2835.84
380	-0.860811	1666.84	-0.818747	1729.84	-0.776683	1792.84	-0.734619	1855.84	-0.692554	1918.84	-0.65049	1981.84	-0.608426	2044.84	-0.566361	2107.84	-0.524297	2170.84	-0.482233	2233.84	-0.440169	2296.84	-0.398104	2359.84	-0.35604	2422.84	-0.313976	2485.84	-0.271912	2548.84	-0.229847	2611.84	-0.187783	2674.84	-0.145719	2737.84	-0.103655	2800.84	-0.0615904	2863.84
390	-0.867399	1694.84	-0.825334	1757.84	-0.78327	1820.84	-0.741206	1883.84	-0.699142	1946.84	-0.657077	2009.84	-0.615013	2072.84	-0.572949	2135.84	-0.530884	2198.84	-0.48882	2261.84	-0.446756	2324.84	-0.404692	2387.84	-0.362627	2450.84	-0.320563	2513.84	-0.278499	2576.84	-0.236435	2639.84	-0.19437	2702.84	-0.152306	2765.84	-0.110242	2828.84	-0.0681776	2891.84
400	-0.873986	1722.84	-0.831922	1785.84	-0.789857	1848.84	-0.747793	1911.84	-0.705729	1974.84	-0.663664	2037.84	-0.6216	2100.84	-0.579536	2163.84	-0.537472	2226.84	-0.495407	2289.84	-0.453343	2352.84	-0.411279	2415.84	-0.369215	2478.84	-0.32715	2541.84	-0.285086	2604.84	-0.243022	2667.84	-0.200958	2730.84	-0.158893	2793.84	-0.116829	2856.84	-0.0747648	2919.84
410	-0.880573	1750.84	-0.838509	1813.84	-0.796444	1876.84	-0.75438	1939.84	-0.712316	2002.84	-0.670252	2065.84	-0.628187	2128.84	-0.586123	2191.84	-0.544059	2254.84	-0.501995	2317.84	-0.45993	2380.84	-0.417866	2443.84	-0.375802	2506.84	-0.333738	2569.84	-0.291673	2632.84	-0.249609	2695.84	-0.207545	2758.84	-0.165481	2821.84	-0.123416	2884.84	-0.0813521	2947.84
420	-0.88716	1778.84	-0.845096	1841.84	-0.803032	1904.84	-0.760967	1967.84	-0.718903	2030.84	-0.676839	2093.84	-0.634775	2156.84	-0.59271	2219.84	-0.550646	2282.84	-0.508582	2345.84	-0.466518	2408.84	-0.424453	2471.84	-0.382389	2534.84	-0.340325	2597.84	-0.298261	2660.84	-0.256196	2723.84	-0.214132	2786.84	-0.172068	2849.84	-0.130004	2912.84	-0.0879393	2975.84
430	-0.893747	1806.84	-0.851683	1869.84	-0.809619	1932.84	-0.767555	1995.84	-0.72549	2058.84	-0.683426	2121.84	-0.641362	2184.84	-0.599298	2247.84	-0.557233	2310.84	-0.515169	2373.84	-0.473105	2436.84	-0.431041	2499.84	-0.388976	2562.84	-0.346912	2625.84	-0.304848	2688.84	-0.262784	2751.84	-0.220719	2814.84	-0.178655	2877.84	-0.136591	2940.84	-0.0945265	3003.84
440	-0.900335	1834.84	-0.85827	1897.84	-0.816206	1960.84	-0.774142	2023.84	-0.732078	2086.84	-0.690013	2149.84	-0.647949	2212.84	-0.605885	2275.84	-0.563821	2338.84	-0.521756	2401.84	-0.479692	2464.84	-0.437628	2527.84	-0.395564	2590.84	-0.353499	2653.84	-0.311435	2716.84	-0.269371	2779.84	-0.227307	2842.84	-0.185242	2905.84	-0.143178	2968.84	-0.101114	3031.84
450	-0.906922	1862.84	-0.864858	1925.84	-0.822793	1988.84	-0.780729	2051.84	-0.738665	2114.84	-0.696601	2177.84	-0.654536	2240.84	-0.612472	2303.84	-0.570408	2366.84	-0.528344	2429.84	-0.486279	2492.84	-0.444215	2555.84	-0.402151	2618.84	-0.360087	2681.84	-0.318022	2744.84	-0.275958	2807.84	-0.233894	2870.84	-0.19183	2933.84	-0.149765	2996.84	-0.107701	3059.84
460	-0.913509	1890.84	-0.871445	1953.84	-0.829381	2016.84	-0.787316	2079.84	-0.745252	2142.84	-0.703188	2205.84	-0.661124	2268.84	-0.619059	2331.84	-0.576995	2394.84	-0.534931	2457.84	-0.492867	2520.84	-0.450802	2583.84	-0.408738	2646.84	-0.366674	2709.84	-0.32461	2772.84	-0.282545	2835.84	-0.240481	2898.84	-0.198417	2961.84	-0.156352	3024.84	-0.114288	3087.84
470	-0.920096	1918.84	-0.878032	1981.84	-0.835968	2044.84	-0.793904	2107.84	-0.751839	2170.84	-0.709775	2233.84	-0.667711	2296.84	-0.625647	2359.84	-0.583582	2422.84	-0.541518	2485.84	-0.499454	2548.84	-0.45739	2611.84	-0.415325	2674.84	-0.373261	2737.84	-0.331197	2800.84	-0.289132	2863.84	-0.247068	2926.84	-0.205004	2989.84	-0.16294	3052.84	-0.120875	3115.84
480	-0.926684	1946.84	-0.884619	2009.84	-0.842555	2072.84	-0.800491	2135.84	-0.758427	2198.84	-0.716362	2261.84	-0.674298	2324.84	-0.632234	2387.84	-0.59017	2450.84	-0.548105	2513.84	-0.506041	2576.84	-0.463977	2639.84	-0.421913	2702.84	-0.379848	2765.84	-0.337784	2828.84	-0.29572	2891.84	-0.253655	2954.84	-0.211591	3017.84	-0.169527	3080.84	-0.127463	3143.84
490	-0.933271	1974.84	-0.891207	2037.84	-0.849142	2100.84	-0.807078	2163.84	-0.765014	2226.84	-0.72295	2289.84	-0.680885	2352.84	-0.638821	2415.84	-0.596757	2478.84	-0.554693	2541.84	-0.512628	2604.84	-0.470564	2667.84	-0.4285	2730.84	-0.386435	2793.84	-0.344371	2856.84	-0.302307	2919.84	-0.260243	2982.84	-0.218178	3045.84	-0.176114	3108.84	-0.13405	3171.84
Min	Carbohydrates	Fat total	Protein
1141.2	430	240	102.8
Protein	107.8
		50		60		70		80		90		100		110		120		130		140		150		160		170		180		190		200		210		220		230		240
300	-0.796864	1456.84	-0.7548	1519.84	-0.712735	1582.84	-0.670671	1645.84	-0.628607	1708.84	-0.586543	1771.84	-0.544478	1834.84	-0.502414	1897.84	-0.46035	1960.84	-0.418286	2023.84	-0.376221	2086.84	-0.334157	2149.84	-0.292093	2212.84	-0.250029	2275.84	-0.207964	2338.84	-0.1659	2401.84	-0.123836	2464.84	-0.0817715	2527.84	-0.0397073	2590.84	0.002357	2653.84
310	-0.803451	1484.84	-0.761387	1547.84	-0.719323	1610.84	-0.677258	1673.84	-0.635194	1736.84	-0.59313	1799.84	-0.551066	1862.84	-0.509001	1925.84	-0.466937	1988.84	-0.424873	2051.84	-0.382809	2114.84	-0.340744	2177.84	-0.29868	2240.84	-0.256616	2303.84	-0.214552	2366.84	-0.172487	2429.84	-0.130423	2492.84	-0.0883588	2555.84	-0.0462945	2618.84	-0.00423023	2681.84
320	-0.810038	1512.84	-0.767974	1575.84	-0.72591	1638.84	-0.683846	1701.84	-0.641781	1764.84	-0.599717	1827.84	-0.557653	1890.84	-0.515589	1953.84	-0.473524	2016.84	-0.43146	2079.84	-0.389396	2142.84	-0.347332	2205.84	-0.305267	2268.84	-0.263203	2331.84	-0.221139	2394.84	-0.179075	2457.84	-0.13701	2520.84	-0.094946	2583.84	-0.0528817	2646.84	-0.0108175	2709.84
330	-0.816626	1540.84	-0.774561	1603.84	-0.732497	1666.84	-0.690433	1729.84	-0.648369	1792.84	-0.606304	1855.84	-0.56424	1918.84	-0.522176	1981.84	-0.480112	2044.84	-0.438047	2107.84	-0.395983	2170.84	-0.353919	2233.84	-0.311855	2296.84	-0.26979	2359.84	-0.227726	2422.84	-0.185662	2485.84	-0.143597	2548.84	-0.101533	2611.84	-0.059469	2674.84	-0.0174047	2737.84
340	-0.823213	1568.84	-0.781149	1631.84	-0.739084	1694.84	-0.69702	1757.84	-0.654956	1820.84	-0.612892	1883.84	-0.570827	1946.84	-0.528763	2009.84	-0.486699	2072.84	-0.444635	2135.84	-0.40257	2198.84	-0.360506	2261.84	-0.318442	2324.84	-0.276378	2387.84	-0.234313	2450.84	-0.192249	2513.84	-0.150185	2576.84	-0.10812	2639.84	-0.0660562	2702.84	-0.0239919	2765.84
350	-0.8298	1596.84	-0.787736	1659.84	-0.745672	1722.84	-0.703607	1785.84	-0.661543	1848.84	-0.619479	1911.84	-0.577415	1974.84	-0.53535	2037.84	-0.493286	2100.84	-0.451222	2163.84	-0.409158	2226.84	-0.367093	2289.84	-0.325029	2352.84	-0.282965	2415.84	-0.2409	2478.84	-0.198836	2541.84	-0.156772	2604.84	-0.114708	2667.84	-0.0726434	2730.84	-0.0305792	2793.84
360	-0.836387	1624.84	-0.794323	1687.84	-0.752259	1750.84	-0.710195	1813.84	-0.66813	1876.84	-0.626066	1939.84	-0.584002	2002.84	-0.541938	2065.84	-0.499873	2128.84	-0.457809	2191.84	-0.415745	2254.84	-0.37368	2317.84	-0.331616	2380.84	-0.289552	2443.84	-0.247488	2506.84	-0.205423	2569.84	-0.163359	2632.84	-0.121295	2695.84	-0.0792307	2758.84	-0.0371664	2821.84
370	-0.842975	1652.84	-0.80091	1715.84	-0.758846	1778.84	-0.716782	1841.84	-0.674718	1904.84	-0.632653	1967.84	-0.590589	2030.84	-0.548525	2093.84	-0.506461	2156.84	-0.464396	2219.84	-0.422332	2282.84	-0.380268	2345.84	-0.338203	2408.84	-0.296139	2471.84	-0.254075	2534.84	-0.212011	2597.84	-0.169946	2660.84	-0.127882	2723.84	-0.0858179	2786.84	-0.0437536	2849.84
380	-0.849562	1680.84	-0.807498	1743.84	-0.765433	1806.84	-0.723369	1869.84	-0.681305	1932.84	-0.639241	1995.84	-0.597176	2058.84	-0.555112	2121.84	-0.513048	2184.84	-0.470983	2247.84	-0.428919	2310.84	-0.386855	2373.84	-0.344791	2436.84	-0.302726	2499.84	-0.260662	2562.84	-0.218598	2625.84	-0.176534	2688.84	-0.134469	2751.84	-0.0924051	2814.84	-0.0503409	2877.84
390	-0.856149	1708.84	-0.814085	1771.84	-0.772021	1834.84	-0.729956	1897.84	-0.687892	1960.84	-0.645828	2023.84	-0.603763	2086.84	-0.561699	2149.84	-0.519635	2212.84	-0.477571	2275.84	-0.435506	2338.84	-0.393442	2401.84	-0.351378	2464.84	-0.309314	2527.84	-0.267249	2590.84	-0.225185	2653.84	-0.183121	2716.84	-0.141057	2779.84	-0.0989924	2842.84	-0.0569281	2905.84
400	-0.862736	1736.84	-0.820672	1799.84	-0.778608	1862.84	-0.736544	1925.84	-0.694479	1988.84	-0.652415	2051.84	-0.610351	2114.84	-0.568286	2177.84	-0.526222	2240.84	-0.484158	2303.84	-0.442094	2366.84	-0.400029	2429.84	-0.357965	2492.84	-0.315901	2555.84	-0.273837	2618.84	-0.231772	2681.84	-0.189708	2744.84	-0.147644	2807.84	-0.10558	2870.84	-0.0635153	2933.84
410	-0.869324	1764.84	-0.827259	1827.84	-0.785195	1890.84	-0.743131	1953.84	-0.701066	2016.84	-0.659002	2079.84	-0.616938	2142.84	-0.574874	2205.84	-0.532809	2268.84	-0.490745	2331.84	-0.448681	2394.84	-0.406617	2457.84	-0.364552	2520.84	-0.322488	2583.84	-0.280424	2646.84	-0.23836	2709.84	-0.196295	2772.84	-0.154231	2835.84	-0.112167	2898.84	-0.0701026	2961.84
420	-0.875911	1792.84	-0.833847	1855.84	-0.791782	1918.84	-0.749718	1981.84	-0.707654	2044.84	-0.665589	2107.84	-0.623525	2170.84	-0.581461	2233.84	-0.539397	2296.84	-0.497332	2359.84	-0.455268	2422.84	-0.413204	2485.84	-0.37114	2548.84	-0.329075	2611.84	-0.287011	2674.84	-0.244947	2737.84	-0.202883	2800.84	-0.160818	2863.84	-0.118754	2926.84	-0.0766898	2989.84
430	-0.882498	1820.84	-0.840434	1883.84	-0.798369	1946.84	-0.756305	2009.84	-0.714241	2072.84	-0.672177	2135.84	-0.630112	2198.84	-0.588048	2261.84	-0.545984	2324.84	-0.50392	2387.84	-0.461855	2450.84	-0.419791	2513.84	-0.377727	2576.84	-0.335663	2639.84	-0.293598	2702.84	-0.251534	2765.84	-0.20947	2828.84	-0.167406	2891.84	-0.125341	2954.84	-0.083277	3017.84
440	-0.889085	1848.84	-0.847021	1911.84	-0.804957	1974.84	-0.762892	2037.84	-0.720828	2100.84	-0.678764	2163.84	-0.6367	2226.84	-0.594635	2289.84	-0.552571	2352.84	-0.510507	2415.84	-0.468443	2478.84	-0.426378	2541.84	-0.384314	2604.84	-0.34225	2667.84	-0.300186	2730.84	-0.258121	2793.84	-0.216057	2856.84	-0.173993	2919.84	-0.131929	2982.84	-0.0898643	3045.84
450	-0.895672	1876.84	-0.853608	1939.84	-0.811544	2002.84	-0.76948	2065.84	-0.727415	2128.84	-0.685351	2191.84	-0.643287	2254.84	-0.601223	2317.84	-0.559158	2380.84	-0.517094	2443.84	-0.47503	2506.84	-0.432966	2569.84	-0.390901	2632.84	-0.348837	2695.84	-0.306773	2758.84	-0.264709	2821.84	-0.222644	2884.84	-0.18058	2947.84	-0.138516	3010.84	-0.0964515	3073.84
460	-0.90226	1904.84	-0.860195	1967.84	-0.818131	2030.84	-0.776067	2093.84	-0.734003	2156.84	-0.691938	2219.84	-0.649874	2282.84	-0.60781	2345.84	-0.565746	2408.84	-0.523681	2471.84	-0.481617	2534.84	-0.439553	2597.84	-0.397489	2660.84	-0.355424	2723.84	-0.31336	2786.84	-0.271296	2849.84	-0.229232	2912.84	-0.187167	2975.84	-0.145103	3038.84	-0.103039	3101.84
470	-0.908847	1932.84	-0.866783	1995.84	-0.824718	2058.84	-0.782654	2121.84	-0.74059	2184.84	-0.698526	2247.84	-0.656461	2310.84	-0.614397	2373.84	-0.572333	2436.84	-0.530269	2499.84	-0.488204	2562.84	-0.44614	2625.84	-0.404076	2688.84	-0.362012	2751.84	-0.319947	2814.84	-0.277883	2877.84	-0.235819	2940.84	-0.193754	3003.84	-0.15169	3066.84	-0.109626	3129.84
480	-0.915434	1960.84	-0.87337	2023.84	-0.831306	2086.84	-0.789241	2149.84	-0.747177	2212.84	-0.705113	2275.84	-0.663049	2338.84	-0.620984	2401.84	-0.57892	2464.84	-0.536856	2527.84	-0.494792	2590.84	-0.452727	2653.84	-0.410663	2716.84	-0.368599	2779.84	-0.326535	2842.84	-0.28447	2905.84	-0.242406	2968.84	-0.200342	3031.84	-0.158277	3094.84	-0.116213	3157.84
490	-0.922021	1988.84	-0.879957	2051.84	-0.837893	2114.84	-0.795829	2177.84	-0.753764	2240.84	-0.7117	2303.84	-0.669636	2366.84	-0.627572	2429.84	-0.585507	2492.84	-0.543443	2555.84	-0.501379	2618.84	-0.459315	2681.84	-0.41725	2744.84	-0.375186	2807.84	-0.333122	2870.84	-0.291057	2933.84	-0.248993	2996.84	-0.206929	3059.84	-0.164865	3122.84	-0.1228	3185.84
Min	Carbohydrates	Fat total	Protein
1081.2	450	240	107.8
Protein	112.8
		50		60		70		80		90		100		110		120		130		140		150		160		170		180		190		200		210		220		230		240
300	-0.785614	1470.84	-0.74355	1533.84	-0.701486	1596.84	-0.659422	1659.84	-0.617357	1722.84	-0.575293	1785.84	-0.533229	1848.84	-0.491165	1911.84	-0.4491	1974.84	-0.407036	2037.84	-0.364972	2100.84	-0.322908	2163.84	-0.280843	2226.84	-0.238779	2289.84	-0.196715	2352.84	-0.154651	2415.84	-0.112586	2478.84	-0.070522	2541.84	-0.0284578	2604.84	0.0136065	2667.84
310	-0.792202	1498.84	-0.750137	1561.84	-0.708073	1624.84	-0.666009	1687.84	-0.623945	1750.84	-0.58188	1813.84	-0.539816	1876.84	-0.497752	1939.84	-0.455688	2002.84	-0.413623	2065.84	-0.371559	2128.84	-0.329495	2191.84	-0.287431	2254.84	-0.245366	2317.84	-0.203302	2380.84	-0.161238	2443.84	-0.119174	2506.84	-0.0771093	2569.84	-0.035045	2632.84	0.00701926	2695.84
320	-0.798789	1526.84	-0.756725	1589.84	-0.71466	1652.84	-0.672596	1715.84	-0.630532	1778.84	-0.588468	1841.84	-0.546403	1904.84	-0.504339	1967.84	-0.462275	2030.84	-0.420211	2093.84	-0.378146	2156.84	-0.336082	2219.84	-0.294018	2282.84	-0.251954	2345.84	-0.209889	2408.84	-0.167825	2471.84	-0.125761	2534.84	-0.0836965	2597.84	-0.0416322	2660.84	0.000432022	2723.84
330	-0.805376	1554.84	-0.763312	1617.84	-0.721248	1680.84	-0.679183	1743.84	-0.637119	1806.84	-0.595055	1869.84	-0.552991	1932.84	-0.510926	1995.84	-0.468862	2058.84	-0.426798	2121.84	-0.384734	2184.84	-0.342669	2247.84	-0.300605	2310.84	-0.258541	2373.84	-0.216477	2436.84	-0.174412	2499.84	-0.132348	2562.84	-0.0902837	2625.84	-0.0482195	2688.84	-0.00615521	2751.84
340	-0.811963	1582.84	-0.769899	1645.84	-0.727835	1708.84	-0.685771	1771.84	-0.643706	1834.84	-0.601642	1897.84	-0.559578	1960.84	-0.517514	2023.84	-0.475449	2086.84	-0.433385	2149.84	-0.391321	2212.84	-0.349257	2275.84	-0.307192	2338.84	-0.265128	2401.84	-0.223064	2464.84	-0.180999	2527.84	-0.138935	2590.84	-0.096871	2653.84	-0.0548067	2716.84	-0.0127424	2779.84
350	-0.818551	1610.84	-0.776486	1673.84	-0.734422	1736.84	-0.692358	1799.84	-0.650294	1862.84	-0.608229	1925.84	-0.566165	1988.84	-0.524101	2051.84	-0.482037	2114.84	-0.439972	2177.84	-0.397908	2240.84	-0.355844	2303.84	-0.31378	2366.84	-0.271715	2429.84	-0.229651	2492.84	-0.187587	2555.84	-0.145522	2618.84	-0.103458	2681.84	-0.0613939	2744.84	-0.0193297	2807.84
360	-0.825138	1638.84	-0.783074	1701.84	-0.741009	1764.84	-0.698945	1827.84	-0.656881	1890.84	-0.614817	1953.84	-0.572752	2016.84	-0.530688	2079.84	-0.488624	2142.84	-0.44656	2205.84	-0.404495	2268.84	-0.362431	2331.84	-0.320367	2394.84	-0.278302	2457.84	-0.236238	2520.84	-0.194174	2583.84	-0.15211	2646.84	-0.110045	2709.84	-0.0679812	2772.84	-0.0259169	2835.84
370	-0.831725	1666.84	-0.789661	1729.84	-0.747597	1792.84	-0.705532	1855.84	-0.663468	1918.84	-0.621404	1981.84	-0.57934	2044.84	-0.537275	2107.84	-0.495211	2170.84	-0.453147	2233.84	-0.411082	2296.84	-0.369018	2359.84	-0.326954	2422.84	-0.28489	2485.84	-0.242825	2548.84	-0.200761	2611.84	-0.158697	2674.84	-0.116633	2737.84	-0.0745684	2800.84	-0.0325041	2863.84
380	-0.838312	1694.84	-0.796248	1757.84	-0.754184	1820.84	-0.71212	1883.84	-0.670055	1946.84	-0.627991	2009.84	-0.585927	2072.84	-0.543863	2135.84	-0.501798	2198.84	-0.459734	2261.84	-0.41767	2324.84	-0.375605	2387.84	-0.333541	2450.84	-0.291477	2513.84	-0.249413	2576.84	-0.207348	2639.84	-0.165284	2702.84	-0.12322	2765.84	-0.0811556	2828.84	-0.0390914	2891.84
390	-0.8449	1722.84	-0.802835	1785.84	-0.760771	1848.84	-0.718707	1911.84	-0.676643	1974.84	-0.634578	2037.84	-0.592514	2100.84	-0.55045	2163.84	-0.508385	2226.84	-0.466321	2289.84	-0.424257	2352.84	-0.382193	2415.84	-0.340128	2478.84	-0.298064	2541.84	-0.256	2604.84	-0.213936	2667.84	-0.171871	2730.84	-0.129807	2793.84	-0.0877429	2856.84	-0.0456786	2919.84
400	-0.851487	1750.84	-0.809423	1813.84	-0.767358	1876.84	-0.725294	1939.84	-0.68323	2002.84	-0.641166	2065.84	-0.599101	2128.84	-0.557037	2191.84	-0.514973	2254.84	-0.472908	2317.84	-0.430844	2380.84	-0.38878	2443.84	-0.346716	2506.84	-0.304651	2569.84	-0.262587	2632.84	-0.220523	2695.84	-0.178459	2758.84	-0.136394	2821.84	-0.0943301	2884.84	-0.0522658	2947.84
410	-0.858074	1778.84	-0.81601	1841.84	-0.773946	1904.84	-0.731881	1967.84	-0.689817	2030.84	-0.647753	2093.84	-0.605688	2156.84	-0.563624	2219.84	-0.52156	2282.84	-0.479496	2345.84	-0.437431	2408.84	-0.395367	2471.84	-0.353303	2534.84	-0.311239	2597.84	-0.269174	2660.84	-0.22711	2723.84	-0.185046	2786.84	-0.142982	2849.84	-0.100917	2912.84	-0.0588531	2975.84
420	-0.864661	1806.84	-0.822597	1869.84	-0.780533	1932.84	-0.738468	1995.84	-0.696404	2058.84	-0.65434	2121.84	-0.612276	2184.84	-0.570211	2247.84	-0.528147	2310.84	-0.486083	2373.84	-0.444019	2436.84	-0.401954	2499.84	-0.35989	2562.84	-0.317826	2625.84	-0.275762	2688.84	-0.233697	2751.84	-0.191633	2814.84	-0.149569	2877.84	-0.107505	2940.84	-0.0654403	3003.84
430	-0.871249	1834.84	-0.829184	1897.84	-0.78712	1960.84	-0.745056	2023.84	-0.702991	2086.84	-0.660927	2149.84	-0.618863	2212.84	-0.576799	2275.84	-0.534734	2338.84	-0.49267	2401.84	-0.450606	2464.84	-0.408542	2527.84	-0.366477	2590.84	-0.324413	2653.84	-0.282349	2716.84	-0.240285	2779.84	-0.19822	2842.84	-0.156156	2905.84	-0.114092	2968.84	-0.0720275	3031.84
440	-0.877836	1862.84	-0.835771	1925.84	-0.793707	1988.84	-0.751643	2051.84	-0.709579	2114.84	-0.667514	2177.84	-0.62545	2240.84	-0.583386	2303.84	-0.541322	2366.84	-0.499257	2429.84	-0.457193	2492.84	-0.415129	2555.84	-0.373065	2618.84	-0.331	2681.84	-0.288936	2744.84	-0.246872	2807.84	-0.204808	2870.84	-0.162743	2933.84	-0.120679	2996.84	-0.0786148	3059.84
450	-0.884423	1890.84	-0.842359	1953.84	-0.800294	2016.84	-0.75823	2079.84	-0.716166	2142.84	-0.674102	2205.84	-0.632037	2268.84	-0.589973	2331.84	-0.547909	2394.84	-0.505845	2457.84	-0.46378	2520.84	-0.421716	2583.84	-0.379652	2646.84	-0.337588	2709.84	-0.295523	2772.84	-0.253459	2835.84	-0.211395	2898.84	-0.169331	2961.84	-0.127266	3024.84	-0.085202	3087.84
460	-0.89101	1918.84	-0.848946	1981.84	-0.806882	2044.84	-0.764817	2107.84	-0.722753	2170.84	-0.680689	2233.84	-0.638625	2296.84	-0.59656	2359.84	-0.554496	2422.84	-0.512432	2485.84	-0.470368	2548.84	-0.428303	2611.84	-0.386239	2674.84	-0.344175	2737.84	-0.302111	2800.84	-0.260046	2863.84	-0.217982	2926.84	-0.175918	2989.84	-0.133854	3052.84	-0.0917892	3115.84
470	-0.897597	1946.84	-0.855533	2009.84	-0.813469	2072.84	-0.771405	2135.84	-0.72934	2198.84	-0.687276	2261.84	-0.645212	2324.84	-0.603148	2387.84	-0.561083	2450.84	-0.519019	2513.84	-0.476955	2576.84	-0.434891	2639.84	-0.392826	2702.84	-0.350762	2765.84	-0.308698	2828.84	-0.266634	2891.84	-0.224569	2954.84	-0.182505	3017.84	-0.140441	3080.84	-0.0983765	3143.84
480	-0.904185	1974.84	-0.86212	2037.84	-0.820056	2100.84	-0.777992	2163.84	-0.735928	2226.84	-0.693863	2289.84	-0.651799	2352.84	-0.609735	2415.84	-0.567671	2478.84	-0.525606	2541.84	-0.483542	2604.84	-0.441478	2667.84	-0.399414	2730.84	-0.357349	2793.84	-0.315285	2856.84	-0.273221	2919.84	-0.231156	2982.84	-0.189092	3045.84	-0.147028	3108.84	-0.104964	3171.84
490	-0.910772	2002.84	-0.868708	2065.84	-0.826643	2128.84	-0.784579	2191.84	-0.742515	2254.84	-0.700451	2317.84	-0.658386	2380.84	-0.616322	2443.84	-0.574258	2506.84	-0.532194	2569.84	-0.490129	2632.84	-0.448065	2695.84	-0.406001	2758.84	-0.363937	2821.84	-0.321872	2884.84	-0.279808	2947.84	-0.237744	3010.84	-0.195679	3073.84	-0.153615	3136.84	-0.111551	3199.84
Min	Carbohydrates	Fat total	Protein
1053.2	470	240	112.8
Protein	117.8
		50		60		70		80		90		100		110		120		130		140		150		160		170		180		190		200		210		220		230		240
300	-0.774365	1484.84	-0.732301	1547.84	-0.690236	1610.84	-0.648172	1673.84	-0.606108	1736.84	-0.564044	1799.84	-0.521979	1862.84	-0.479915	1925.84	-0.437851	1988.84	-0.395787	2051.84	-0.353722	2114.84	-0.311658	2177.84	-0.269594	2240.84	-0.22753	2303.84	-0.185465	2366.84	-0.143401	2429.84	-0.101337	2492.84	-0.0592725	2555.84	-0.0172083	2618.84	0.024856	2681.84
310	-0.780952	1512.84	-0.738888	1575.84	-0.696824	1638.84	-0.654759	1701.84	-0.612695	1764.84	-0.570631	1827.84	-0.528567	1890.84	-0.486502	1953.84	-0.444438	2016.84	-0.402374	2079.84	-0.36031	2142.84	-0.318245	2205.84	-0.276181	2268.84	-0.234117	2331.84	-0.192053	2394.84	-0.149988	2457.84	-0.107924	2520.84	-0.0658598	2583.84	-0.0237955	2646.84	0.0182687	2709.84
320	-0.787539	1540.84	-0.745475	1603.84	-0.703411	1666.84	-0.661347	1729.84	-0.619282	1792.84	-0.577218	1855.84	-0.535154	1918.84	-0.49309	1981.84	-0.451025	2044.84	-0.408961	2107.84	-0.366897	2170.84	-0.324833	2233.84	-0.282768	2296.84	-0.240704	2359.84	-0.19864	2422.84	-0.156576	2485.84	-0.114511	2548.84	-0.072447	2611.84	-0.0303828	2674.84	0.0116815	2737.84
330	-0.794127	1568.84	-0.752062	1631.84	-0.709998	1694.84	-0.667934	1757.84	-0.62587	1820.84	-0.583805	1883.84	-0.541741	1946.84	-0.499677	2009.84	-0.457613	2072.84	-0.415548	2135.84	-0.373484	2198.84	-0.33142	2261.84	-0.289356	2324.84	-0.247291	2387.84	-0.205227	2450.84	-0.163163	2513.84	-0.121099	2576.84	-0.0790342	2639.84	-0.03697	2702.84	0.00509428	2765.84
340	-0.800714	1596.84	-0.75865	1659.84	-0.716585	1722.84	-0.674521	1785.84	-0.632457	1848.84	-0.590393	1911.84	-0.548328	1974.84	-0.506264	2037.84	-0.4642	2100.84	-0.422136	2163.84	-0.380071	2226.84	-0.338007	2289.84	-0.295943	2352.84	-0.253879	2415.84	-0.211814	2478.84	-0.16975	2541.84	-0.127686	2604.84	-0.0856215	2667.84	-0.0435572	2730.84	-0.00149296	2793.84
350	-0.807301	1624.84	-0.765237	1687.84	-0.723173	1750.84	-0.681108	1813.84	-0.639044	1876.84	-0.59698	1939.84	-0.554916	2002.84	-0.512851	2065.84	-0.470787	2128.84	-0.428723	2191.84	-0.386659	2254.84	-0.344594	2317.84	-0.30253	2380.84	-0.260466	2443.84	-0.218401	2506.84	-0.176337	2569.84	-0.134273	2632.84	-0.0922087	2695.84	-0.0501445	2758.84	-0.00808019	2821.84
360	-0.813888	1652.84	-0.771824	1715.84	-0.72976	1778.84	-0.687696	1841.84	-0.645631	1904.84	-0.603567	1967.84	-0.561503	2030.84	-0.519439	2093.84	-0.477374	2156.84	-0.43531	2219.84	-0.393246	2282.84	-0.351182	2345.84	-0.309117	2408.84	-0.267053	2471.84	-0.224989	2534.84	-0.182924	2597.84	-0.14086	2660.84	-0.0987959	2723.84	-0.0567317	2786.84	-0.0146674	2849.84
370	-0.820476	1680.84	-0.778411	1743.84	-0.736347	1806.84	-0.694283	1869.84	-0.652219	1932.84	-0.610154	1995.84	-0.56809	2058.84	-0.526026	2121.84	-0.483962	2184.84	-0.441897	2247.84	-0.399833	2310.84	-0.357769	2373.84	-0.315704	2436.84	-0.27364	2499.84	-0.231576	2562.84	-0.189512	2625.84	-0.147447	2688.84	-0.105383	2751.84	-0.0633189	2814.84	-0.0212547	2877.84
380	-0.827063	1708.84	-0.784999	1771.84	-0.742934	1834.84	-0.70087	1897.84	-0.658806	1960.84	-0.616742	2023.84	-0.574677	2086.84	-0.532613	2149.84	-0.490549	2212.84	-0.448485	2275.84	-0.40642	2338.84	-0.364356	2401.84	-0.322292	2464.84	-0.280227	2527.84	-0.238163	2590.84	-0.196099	2653.84	-0.154035	2716.84	-0.11197	2779.84	-0.0699062	2842.84	-0.0278419	2905.84
390	-0.83365	1736.84	-0.791586	1799.84	-0.749522	1862.84	-0.707457	1925.84	-0.665393	1988.84	-0.623329	2051.84	-0.581265	2114.84	-0.5392	2177.84	-0.497136	2240.84	-0.455072	2303.84	-0.413007	2366.84	-0.370943	2429.84	-0.328879	2492.84	-0.286815	2555.84	-0.24475	2618.84	-0.202686	2681.84	-0.160622	2744.84	-0.118558	2807.84	-0.0764934	2870.84	-0.0344291	2933.84
400	-0.840237	1764.84	-0.798173	1827.84	-0.756109	1890.84	-0.714045	1953.84	-0.67198	2016.84	-0.629916	2079.84	-0.587852	2142.84	-0.545787	2205.84	-0.503723	2268.84	-0.461659	2331.84	-0.419595	2394.84	-0.37753	2457.84	-0.335466	2520.84	-0.293402	2583.84	-0.251338	2646.84	-0.209273	2709.84	-0.167209	2772.84	-0.125145	2835.84	-0.0830806	2898.84	-0.0410164	2961.84
410	-0.846825	1792.84	-0.80476	1855.84	-0.762696	1918.84	-0.720632	1981.84	-0.678568	2044.84	-0.636503	2107.84	-0.594439	2170.84	-0.552375	2233.84	-0.51031	2296.84	-0.468246	2359.84	-0.426182	2422.84	-0.384118	2485.84	-0.342053	2548.84	-0.299989	2611.84	-0.257925	2674.84	-0.215861	2737.84	-0.173796	2800.84	-0.131732	2863.84	-0.0896678	2926.84	-0.0476036	2989.84
420	-0.853412	1820.84	-0.811348	1883.84	-0.769283	1946.84	-0.727219	2009.84	-0.685155	2072.84	-0.64309	2135.84	-0.601026	2198.84	-0.558962	2261.84	-0.516898	2324.84	-0.474833	2387.84	-0.432769	2450.84	-0.390705	2513.84	-0.348641	2576.84	-0.306576	2639.84	-0.264512	2702.84	-0.222448	2765.84	-0.180384	2828.84	-0.138319	2891.84	-0.0962551	2954.84	-0.0541908	3017.84
430	-0.859999	1848.84	-0.817935	1911.84	-0.77587	1974.84	-0.733806	2037.84	-0.691742	2100.84	-0.649678	2163.84	-0.607613	2226.84	-0.565549	2289.84	-0.523485	2352.84	-0.481421	2415.84	-0.439356	2478.84	-0.397292	2541.84	-0.355228	2604.84	-0.313164	2667.84	-0.271099	2730.84	-0.229035	2793.84	-0.186971	2856.84	-0.144907	2919.84	-0.102842	2982.84	-0.0607781	3045.84
440	-0.866586	1876.84	-0.824522	1939.84	-0.782458	2002.84	-0.740393	2065.84	-0.698329	2128.84	-0.656265	2191.84	-0.614201	2254.84	-0.572136	2317.84	-0.530072	2380.84	-0.488008	2443.84	-0.445944	2506.84	-0.403879	2569.84	-0.361815	2632.84	-0.319751	2695.84	-0.277687	2758.84	-0.235622	2821.84	-0.193558	2884.84	-0.151494	2947.84	-0.10943	3010.84	-0.0673653	3073.84
450	-0.873173	1904.84	-0.831109	1967.84	-0.789045	2030.84	-0.746981	2093.84	-0.704916	2156.84	-0.662852	2219.84	-0.620788	2282.84	-0.578724	2345.84	-0.536659	2408.84	-0.494595	2471.84	-0.452531	2534.84	-0.410467	2597.84	-0.368402	2660.84	-0.326338	2723.84	-0.284274	2786.84	-0.24221	2849.84	-0.200145	2912.84	-0.158081	2975.84	-0.116017	3038.84	-0.0739525	3101.84
460	-0.879761	1932.84	-0.837696	1995.84	-0.795632	2058.84	-0.753568	2121.84	-0.711504	2184.84	-0.669439	2247.84	-0.627375	2310.84	-0.585311	2373.84	-0.543247	2436.84	-0.501182	2499.84	-0.459118	2562.84	-0.417054	2625.84	-0.37499	2688.84	-0.332925	2751.84	-0.290861	2814.84	-0.248797	2877.84	-0.206733	2940.84	-0.164668	3003.84	-0.122604	3066.84	-0.0805398	3129.84
470	-0.886348	1960.84	-0.844284	2023.84	-0.802219	2086.84	-0.760155	2149.84	-0.718091	2212.84	-0.676027	2275.84	-0.633962	2338.84	-0.591898	2401.84	-0.549834	2464.84	-0.50777	2527.84	-0.465705	2590.84	-0.423641	2653.84	-0.381577	2716.84	-0.339513	2779.84	-0.297448	2842.84	-0.255384	2905.84	-0.21332	2968.84	-0.171256	3031.84	-0.129191	3094.84	-0.087127	3157.84
480	-0.892935	1988.84	-0.850871	2051.84	-0.808807	2114.84	-0.766742	2177.84	-0.724678	2240.84	-0.682614	2303.84	-0.64055	2366.84	-0.598485	2429.84	-0.556421	2492.84	-0.514357	2555.84	-0.472293	2618.84	-0.430228	2681.84	-0.388164	2744.84	-0.3461	2807.84	-0.304036	2870.84	-0.261971	2933.84	-0.219907	2996.84	-0.177843	3059.84	-0.135778	3122.84	-0.0937142	3185.84
490	-0.899522	2016.84	-0.857458	2079.84	-0.815394	2142.84	-0.77333	2205.84	-0.731265	2268.84	-0.689201	2331.84	-0.647137	2394.84	-0.605073	2457.84	-0.563008	2520.84	-0.520944	2583.84	-0.47888	2646.84	-0.436816	2709.84	-0.394751	2772.84	-0.352687	2835.84	-0.310623	2898.84	-0.268558	2961.84	-0.226494	3024.84	-0.18443	3087.84	-0.142366	3150.84	-0.100301	3213.84
Min	Carbohydrates	Fat total	Protein
1073.2	470	240	117.8
Protein	122.8
		50		60		70		80		90		100		110		120		130		140		150		160		170		180		190		200		210		220		230		240
300	-0.763116	1498.84	-0.721051	1561.84	-0.678987	1624.84	-0.636923	1687.84	-0.594858	1750.84	-0.552794	1813.84	-0.51073	1876.84	-0.468666	1939.84	-0.426601	2002.84	-0.384537	2065.84	-0.342473	2128.84	-0.300409	2191.84	-0.258344	2254.84	-0.21628	2317.84	-0.174216	2380.84	-0.132152	2443.84	-0.0900873	2506.84	-0.0480231	2569.84	-0.0059588	2632.84	0.0361055	2695.84
310	-0.769703	1526.84	-0.727638	1589.84	-0.685574	1652.84	-0.64351	1715.84	-0.601446	1778.84	-0.559381	1841.84	-0.517317	1904.84	-0.475253	1967.84	-0.433189	2030.84	-0.391124	2093.84	-0.34906	2156.84	-0.306996	2219.84	-0.264932	2282.84	-0.222867	2345.84	-0.180803	2408.84	-0.138739	2471.84	-0.0966746	2534.84	-0.0546103	2597.84	-0.012546	2660.84	0.0295182	2723.84
320	-0.77629	1554.84	-0.734226	1617.84	-0.692161	1680.84	-0.650097	1743.84	-0.608033	1806.84	-0.565969	1869.84	-0.523904	1932.84	-0.48184	1995.84	-0.439776	2058.84	-0.397712	2121.84	-0.355647	2184.84	-0.313583	2247.84	-0.271519	2310.84	-0.229455	2373.84	-0.18739	2436.84	-0.145326	2499.84	-0.103262	2562.84	-0.0611975	2625.84	-0.0191333	2688.84	0.022931	2751.84
330	-0.782877	1582.84	-0.740813	1645.84	-0.698749	1708.84	-0.656684	1771.84	-0.61462	1834.84	-0.572556	1897.84	-0.530492	1960.84	-0.488427	2023.84	-0.446363	2086.84	-0.404299	2149.84	-0.362235	2212.84	-0.32017	2275.84	-0.278106	2338.84	-0.236042	2401.84	-0.193978	2464.84	-0.151913	2527.84	-0.109849	2590.84	-0.0677848	2653.84	-0.0257205	2716.84	0.0163438	2779.84
340	-0.789464	1610.84	-0.7474	1673.84	-0.705336	1736.84	-0.663272	1799.84	-0.621207	1862.84	-0.579143	1925.84	-0.537079	1988.84	-0.495015	2051.84	-0.45295	2114.84	-0.410886	2177.84	-0.368822	2240.84	-0.326758	2303.84	-0.284693	2366.84	-0.242629	2429.84	-0.200565	2492.84	-0.158501	2555.84	-0.116436	2618.84	-0.074372	2681.84	-0.0323077	2744.84	0.00975653	2807.84
350	-0.796052	1638.84	-0.753987	1701.84	-0.711923	1764.84	-0.669859	1827.84	-0.627795	1890.84	-0.58573	1953.84	-0.543666	2016.84	-0.501602	2079.84	-0.459538	2142.84	-0.417473	2205.84	-0.375409	2268.84	-0.333345	2331.84	-0.291281	2394.84	-0.249216	2457.84	-0.207152	2520.84	-0.165088	2583.84	-0.123023	2646.84	-0.0809592	2709.84	-0.038895	2772.84	0.0031693	2835.84
360	-0.802639	1666.84	-0.760575	1729.84	-0.71851	1792.84	-0.676446	1855.84	-0.634382	1918.84	-0.592318	1981.84	-0.550253	2044.84	-0.508189	2107.84	-0.466125	2170.84	-0.424061	2233.84	-0.381996	2296.84	-0.339932	2359.84	-0.297868	2422.84	-0.255804	2485.84	-0.213739	2548.84	-0.171675	2611.84	-0.129611	2674.84	-0.0875465	2737.84	-0.0454822	2800.84	-0.00341794	2863.84
370	-0.809226	1694.84	-0.767162	1757.84	-0.725098	1820.84	-0.683033	1883.84	-0.640969	1946.84	-0.598905	2009.84	-0.556841	2072.84	-0.514776	2135.84	-0.472712	2198.84	-0.430648	2261.84	-0.388584	2324.84	-0.346519	2387.84	-0.304455	2450.84	-0.262391	2513.84	-0.220326	2576.84	-0.178262	2639.84	-0.136198	2702.84	-0.0941337	2765.84	-0.0520694	2828.84	-0.0100052	2891.84
380	-0.815813	1722.84	-0.773749	1785.84	-0.731685	1848.84	-0.689621	1911.84	-0.647556	1974.84	-0.605492	2037.84	-0.563428	2100.84	-0.521364	2163.84	-0.479299	2226.84	-0.437235	2289.84	-0.395171	2352.84	-0.353106	2415.84	-0.311042	2478.84	-0.268978	2541.84	-0.226914	2604.84	-0.184849	2667.84	-0.142785	2730.84	-0.100721	2793.84	-0.0586567	2856.84	-0.0165924	2919.84
390	-0.822401	1750.84	-0.780336	1813.84	-0.738272	1876.84	-0.696208	1939.84	-0.654144	2002.84	-0.612079	2065.84	-0.570015	2128.84	-0.527951	2191.84	-0.485887	2254.84	-0.443822	2317.84	-0.401758	2380.84	-0.359694	2443.84	-0.317629	2506.84	-0.275565	2569.84	-0.233501	2632.84	-0.191437	2695.84	-0.149372	2758.84	-0.107308	2821.84	-0.0652439	2884.84	-0.0231796	2947.84
400	-0.828988	1778.84	-0.786924	1841.84	-0.744859	1904.84	-0.702795	1967.84	-0.660731	2030.84	-0.618667	2093.84	-0.576602	2156.84	-0.534538	2219.84	-0.492474	2282.84	-0.450409	2345.84	-0.408345	2408.84	-0.366281	2471.84	-0.324217	2534.84	-0.282152	2597.84	-0.240088	2660.84	-0.198024	2723.84	-0.15596	2786.84	-0.113895	2849.84	-0.0718311	2912.84	-0.0297669	2975.84
410	-0.835575	1806.84	-0.793511	1869.84	-0.751447	1932.84	-0.709382	1995.84	-0.667318	2058.84	-0.625254	2121.84	-0.583189	2184.84	-0.541125	2247.84	-0.499061	2310.84	-0.456997	2373.84	-0.414932	2436.84	-0.372868	2499.84	-0.330804	2562.84	-0.28874	2625.84	-0.246675	2688.84	-0.204611	2751.84	-0.162547	2814.84	-0.120483	2877.84	-0.0784184	2940.84	-0.0363541	3003.84
420	-0.842162	1834.84	-0.800098	1897.84	-0.758034	1960.84	-0.71597	2023.84	-0.673905	2086.84	-0.631841	2149.84	-0.589777	2212.84	-0.547712	2275.84	-0.505648	2338.84	-0.463584	2401.84	-0.42152	2464.84	-0.379455	2527.84	-0.337391	2590.84	-0.295327	2653.84	-0.253263	2716.84	-0.211198	2779.84	-0.169134	2842.84	-0.12707	2905.84	-0.0850056	2968.84	-0.0429413	3031.84
430	-0.84875	1862.84	-0.806685	1925.84	-0.764621	1988.84	-0.722557	2051.84	-0.680492	2114.84	-0.638428	2177.84	-0.596364	2240.84	-0.5543	2303.84	-0.512235	2366.84	-0.470171	2429.84	-0.428107	2492.84	-0.386043	2555.84	-0.343978	2618.84	-0.301914	2681.84	-0.25985	2744.84	-0.217786	2807.84	-0.175721	2870.84	-0.133657	2933.84	-0.0915928	2996.84	-0.0495286	3059.84
440	-0.855337	1890.84	-0.813273	1953.84	-0.771208	2016.84	-0.729144	2079.84	-0.68708	2142.84	-0.645015	2205.84	-0.602951	2268.84	-0.560887	2331.84	-0.518823	2394.84	-0.476758	2457.84	-0.434694	2520.84	-0.39263	2583.84	-0.350566	2646.84	-0.308501	2709.84	-0.266437	2772.84	-0.224373	2835.84	-0.182309	2898.84	-0.140244	2961.84	-0.0981801	3024.84	-0.0561158	3087.84
450	-0.861924	1918.84	-0.81986	1981.84	-0.777795	2044.84	-0.735731	2107.84	-0.693667	2170.84	-0.651603	2233.84	-0.609538	2296.84	-0.567474	2359.84	-0.52541	2422.84	-0.483346	2485.84	-0.441281	2548.84	-0.399217	2611.84	-0.357153	2674.84	-0.315089	2737.84	-0.273024	2800.84	-0.23096	2863.84	-0.188896	2926.84	-0.146832	2989.84	-0.104767	3052.84	-0.062703	3115.84
460	-0.868511	1946.84	-0.826447	2009.84	-0.784383	2072.84	-0.742318	2135.84	-0.700254	2198.84	-0.65819	2261.84	-0.616126	2324.84	-0.574061	2387.84	-0.531997	2450.84	-0.489933	2513.84	-0.447869	2576.84	-0.405804	2639.84	-0.36374	2702.84	-0.321676	2765.84	-0.279612	2828.84	-0.237547	2891.84	-0.195483	2954.84	-0.153419	3017.84	-0.111355	3080.84	-0.0692903	3143.84
470	-0.875098	1974.84	-0.833034	2037.84	-0.79097	2100.84	-0.748906	2163.84	-0.706841	2226.84	-0.664777	2289.84	-0.622713	2352.84	-0.580649	2415.84	-0.538584	2478.84	-0.49652	2541.84	-0.454456	2604.84	-0.412392	2667.84	-0.370327	2730.84	-0.328263	2793.84	-0.286199	2856.84	-0.244135	2919.84	-0.20207	2982.84	-0.160006	3045.84	-0.117942	3108.84	-0.0758775	3171.84
480	-0.881686	2002.84	-0.839621	2065.84	-0.797557	2128.84	-0.755493	2191.84	-0.713429	2254.84	-0.671364	2317.84	-0.6293	2380.84	-0.587236	2443.84	-0.545172	2506.84	-0.503107	2569.84	-0.461043	2632.84	-0.418979	2695.84	-0.376915	2758.84	-0.33485	2821.84	-0.292786	2884.84	-0.250722	2947.84	-0.208658	3010.84	-0.166593	3073.84	-0.124529	3136.84	-0.0824647	3199.84
490	-0.888273	2030.84	-0.846209	2093.84	-0.804144	2156.84	-0.76208	2219.84	-0.720016	2282.84	-0.677952	2345.84	-0.635887	2408.84	-0.593823	2471.84	-0.551759	2534.84	-0.509695	2597.84	-0.46763	2660.84	-0.425566	2723.84	-0.383502	2786.84	-0.341438	2849.84	-0.299373	2912.84	-0.257309	2975.84	-0.215245	3038.84	-0.17318	3101.84	-0.131116	3164.84	-0.089052	3227.84
Min	Carbohydrates	Fat total	Protein
1091.2	440	230	122.8
Protein	127.8
		50		60		70		80		90		100		110		120		130		140		150		160		170		180		190		200		210		220		230		240
300	-0.751866	1512.84	-0.709802	1575.84	-0.667737	1638.84	-0.625673	1701.84	-0.583609	1764.84	-0.541545	1827.84	-0.49948	1890.84	-0.457416	1953.84	-0.415352	2016.84	-0.373288	2079.84	-0.331223	2142.84	-0.289159	2205.84	-0.247095	2268.84	-0.205031	2331.84	-0.162966	2394.84	-0.120902	2457.84	-0.0788378	2520.84	-0.0367736	2583.84	0.00529069	2646.84	0.047355	2709.84
310	-0.758453	1540.84	-0.716389	1603.84	-0.674325	1666.84	-0.63226	1729.84	-0.590196	1792.84	-0.548132	1855.84	-0.506068	1918.84	-0.464003	1981.84	-0.421939	2044.84	-0.379875	2107.84	-0.337811	2170.84	-0.295746	2233.84	-0.253682	2296.84	-0.211618	2359.84	-0.169554	2422.84	-0.127489	2485.84	-0.0854251	2548.84	-0.0433608	2611.84	-0.00129654	2674.84	0.0407677	2737.84
320	-0.76504	1568.84	-0.722976	1631.84	-0.680912	1694.84	-0.638848	1757.84	-0.596783	1820.84	-0.554719	1883.84	-0.512655	1946.84	-0.470591	2009.84	-0.428526	2072.84	-0.386462	2135.84	-0.344398	2198.84	-0.302334	2261.84	-0.260269	2324.84	-0.218205	2387.84	-0.176141	2450.84	-0.134077	2513.84	-0.0920123	2576.84	-0.049948	2639.84	-0.00788378	2702.84	0.0341805	2765.84
330	-0.771628	1596.84	-0.729563	1659.84	-0.687499	1722.84	-0.645435	1785.84	-0.603371	1848.84	-0.561306	1911.84	-0.519242	1974.84	-0.477178	2037.84	-0.435114	2100.84	-0.393049	2163.84	-0.350985	2226.84	-0.308921	2289.84	-0.266857	2352.84	-0.224792	2415.84	-0.182728	2478.84	-0.140664	2541.84	-0.0985995	2604.84	-0.0565353	2667.84	-0.014471	2730.84	0.0275933	2793.84
340	-0.778215	1624.84	-0.736151	1687.84	-0.694086	1750.84	-0.652022	1813.84	-0.609958	1876.84	-0.567894	1939.84	-0.525829	2002.84	-0.483765	2065.84	-0.441701	2128.84	-0.399637	2191.84	-0.357572	2254.84	-0.315508	2317.84	-0.273444	2380.84	-0.23138	2443.84	-0.189315	2506.84	-0.147251	2569.84	-0.105187	2632.84	-0.0631225	2695.84	-0.0210582	2758.84	0.021006	2821.84
350	-0.784802	1652.84	-0.742738	1715.84	-0.700674	1778.84	-0.658609	1841.84	-0.616545	1904.84	-0.574481	1967.84	-0.532417	2030.84	-0.490352	2093.84	-0.448288	2156.84	-0.406224	2219.84	-0.36416	2282.84	-0.322095	2345.84	-0.280031	2408.84	-0.237967	2471.84	-0.195903	2534.84	-0.153838	2597.84	-0.111774	2660.84	-0.0697097	2723.84	-0.0276455	2786.84	0.0144188	2849.84
360	-0.791389	1680.84	-0.749325	1743.84	-0.707261	1806.84	-0.665197	1869.84	-0.623132	1932.84	-0.581068	1995.84	-0.539004	2058.84	-0.49694	2121.84	-0.454875	2184.84	-0.412811	2247.84	-0.370747	2310.84	-0.328683	2373.84	-0.286618	2436.84	-0.244554	2499.84	-0.20249	2562.84	-0.160425	2625.84	-0.118361	2688.84	-0.076297	2751.84	-0.0342327	2814.84	0.00783155	2877.84
370	-0.797977	1708.84	-0.755912	1771.84	-0.713848	1834.84	-0.671784	1897.84	-0.62972	1960.84	-0.587655	2023.84	-0.545591	2086.84	-0.503527	2149.84	-0.461463	2212.84	-0.419398	2275.84	-0.377334	2338.84	-0.33527	2401.84	-0.293206	2464.84	-0.251141	2527.84	-0.209077	2590.84	-0.167013	2653.84	-0.124948	2716.84	-0.0828842	2779.84	-0.0408199	2842.84	0.00124432	2905.84
380	-0.804564	1736.84	-0.7625	1799.84	-0.720435	1862.84	-0.678371	1925.84	-0.636307	1988.84	-0.594243	2051.84	-0.552178	2114.84	-0.510114	2177.84	-0.46805	2240.84	-0.425986	2303.84	-0.383921	2366.84	-0.341857	2429.84	-0.299793	2492.84	-0.257728	2555.84	-0.215664	2618.84	-0.1736	2681.84	-0.131536	2744.84	-0.0894714	2807.84	-0.0474072	2870.84	-0.00534291	2933.84
390	-0.811151	1764.84	-0.769087	1827.84	-0.727023	1890.84	-0.684958	1953.84	-0.642894	2016.84	-0.60083	2079.84	-0.558766	2142.84	-0.516701	2205.84	-0.474637	2268.84	-0.432573	2331.84	-0.390508	2394.84	-0.348444	2457.84	-0.30638	2520.84	-0.264316	2583.84	-0.222251	2646.84	-0.180187	2709.84	-0.138123	2772.84	-0.0960587	2835.84	-0.0539944	2898.84	-0.0119301	2961.84
400	-0.817738	1792.84	-0.775674	1855.84	-0.73361	1918.84	-0.691546	1981.84	-0.649481	2044.84	-0.607417	2107.84	-0.565353	2170.84	-0.523289	2233.84	-0.481224	2296.84	-0.43916	2359.84	-0.397096	2422.84	-0.355031	2485.84	-0.312967	2548.84	-0.270903	2611.84	-0.228839	2674.84	-0.186774	2737.84	-0.14471	2800.84	-0.102646	2863.84	-0.0605816	2926.84	-0.0185174	2989.84
410	-0.824326	1820.84	-0.782261	1883.84	-0.740197	1946.84	-0.698133	2009.84	-0.656069	2072.84	-0.614004	2135.84	-0.57194	2198.84	-0.529876	2261.84	-0.487811	2324.84	-0.445747	2387.84	-0.403683	2450.84	-0.361619	2513.84	-0.319554	2576.84	-0.27749	2639.84	-0.235426	2702.84	-0.193362	2765.84	-0.151297	2828.84	-0.109233	2891.84	-0.0671689	2954.84	-0.0251046	3017.84
420	-0.830913	1848.84	-0.788849	1911.84	-0.746784	1974.84	-0.70472	2037.84	-0.662656	2100.84	-0.620592	2163.84	-0.578527	2226.84	-0.536463	2289.84	-0.494399	2352.84	-0.452334	2415.84	-0.41027	2478.84	-0.368206	2541.84	-0.326142	2604.84	-0.284077	2667.84	-0.242013	2730.84	-0.199949	2793.84	-0.157885	2856.84	-0.11582	2919.84	-0.0737561	2982.84	-0.0316918	3045.84
430	-0.8375	1876.84	-0.795436	1939.84	-0.753372	2002.84	-0.711307	2065.84	-0.669243	2128.84	-0.627179	2191.84	-0.585114	2254.84	-0.54305	2317.84	-0.500986	2380.84	-0.458922	2443.84	-0.416857	2506.84	-0.374793	2569.84	-0.332729	2632.84	-0.290665	2695.84	-0.2486	2758.84	-0.206536	2821.84	-0.164472	2884.84	-0.122408	2947.84	-0.0803433	3010.84	-0.0382791	3073.84
440	-0.844087	1904.84	-0.802023	1967.84	-0.759959	2030.84	-0.717894	2093.84	-0.67583	2156.84	-0.633766	2219.84	-0.591702	2282.84	-0.549637	2345.84	-0.507573	2408.84	-0.465509	2471.84	-0.423445	2534.84	-0.38138	2597.84	-0.339316	2660.84	-0.297252	2723.84	-0.255188	2786.84	-0.213123	2849.84	-0.171059	2912.84	-0.128995	2975.84	-0.0869306	3038.84	-0.0448663	3101.84
450	-0.850675	1932.84	-0.80861	1995.84	-0.766546	2058.84	-0.724482	2121.84	-0.682417	2184.84	-0.640353	2247.84	-0.598289	2310.84	-0.556225	2373.84	-0.51416	2436.84	-0.472096	2499.84	-0.430032	2562.84	-0.387968	2625.84	-0.345903	2688.84	-0.303839	2751.84	-0.261775	2814.84	-0.219711	2877.84	-0.177646	2940.84	-0.135582	3003.84	-0.0935178	3066.84	-0.0514535	3129.84
460	-0.857262	1960.84	-0.815197	2023.84	-0.773133	2086.84	-0.731069	2149.84	-0.689005	2212.84	-0.64694	2275.84	-0.604876	2338.84	-0.562812	2401.84	-0.520748	2464.84	-0.478683	2527.84	-0.436619	2590.84	-0.394555	2653.84	-0.352491	2716.84	-0.310426	2779.84	-0.268362	2842.84	-0.226298	2905.84	-0.184234	2968.84	-0.142169	3031.84	-0.100105	3094.84	-0.0580408	3157.84
470	-0.863849	1988.84	-0.821785	2051.84	-0.77972	2114.84	-0.737656	2177.84	-0.695592	2240.84	-0.653528	2303.84	-0.611463	2366.84	-0.569399	2429.84	-0.527335	2492.84	-0.485271	2555.84	-0.443206	2618.84	-0.401142	2681.84	-0.359078	2744.84	-0.317014	2807.84	-0.274949	2870.84	-0.232885	2933.84	-0.190821	2996.84	-0.148757	3059.84	-0.106692	3122.84	-0.064628	3185.84
480	-0.870436	2016.84	-0.828372	2079.84	-0.786308	2142.84	-0.744243	2205.84	-0.702179	2268.84	-0.660115	2331.84	-0.618051	2394.84	-0.575986	2457.84	-0.533922	2520.84	-0.491858	2583.84	-0.449794	2646.84	-0.407729	2709.84	-0.365665	2772.84	-0.323601	2835.84	-0.281537	2898.84	-0.239472	2961.84	-0.197408	3024.84	-0.155344	3087.84	-0.11328	3150.84	-0.0712152	3213.84
490	-0.877023	2044.84	-0.834959	2107.84	-0.792895	2170.84	-0.750831	2233.84	-0.708766	2296.84	-0.666702	2359.84	-0.624638	2422.84	-0.582574	2485.84	-0.540509	2548.84	-0.498445	2611.84	-0.456381	2674.84	-0.414317	2737.84	-0.372252	2800.84	-0.330188	2863.84	-0.288124	2926.84	-0.24606	2989.84	-0.203995	3052.84	-0.161931	3115.84	-0.119867	3178.84	-0.0778025	3241.84
Min	Carbohydrates	Fat total	Protein
1071.2	450	230	127.8
Protein	132.8
		50		60		70		80		90		100		110		120		130		140		150		160		170		180		190		200		210		220		230		240
300	-0.740617	1526.84	-0.698552	1589.84	-0.656488	1652.84	-0.614424	1715.84	-0.572359	1778.84	-0.530295	1841.84	-0.488231	1904.84	-0.446167	1967.84	-0.404102	2030.84	-0.362038	2093.84	-0.319974	2156.84	-0.27791	2219.84	-0.235845	2282.84	-0.193781	2345.84	-0.151717	2408.84	-0.109653	2471.84	-0.0675883	2534.84	-0.0255241	2597.84	0.0165402	2660.84	0.0586044	2723.84
310	-0.747204	1554.84	-0.70514	1617.84	-0.663075	1680.84	-0.621011	1743.84	-0.578947	1806.84	-0.536882	1869.84	-0.494818	1932.84	-0.452754	1995.84	-0.41069	2058.84	-0.368625	2121.84	-0.326561	2184.84	-0.284497	2247.84	-0.242433	2310.84	-0.200368	2373.84	-0.158304	2436.84	-0.11624	2499.84	-0.0741756	2562.84	-0.0321113	2625.84	0.00995294	2688.84	0.0520172	2751.84
320	-0.753791	1582.84	-0.711727	1645.84	-0.669662	1708.84	-0.627598	1771.84	-0.585534	1834.84	-0.54347	1897.84	-0.501405	1960.84	-0.459341	2023.84	-0.417277	2086.84	-0.375213	2149.84	-0.333148	2212.84	-0.291084	2275.84	-0.24902	2338.84	-0.206956	2401.84	-0.164891	2464.84	-0.122827	2527.84	-0.0807628	2590.84	-0.0386986	2653.84	0.00336571	2716.84	0.04543	2779.84
330	-0.760378	1610.84	-0.718314	1673.84	-0.67625	1736.84	-0.634185	1799.84	-0.592121	1862.84	-0.550057	1925.84	-0.507993	1988.84	-0.465928	2051.84	-0.423864	2114.84	-0.3818	2177.84	-0.339736	2240.84	-0.297671	2303.84	-0.255607	2366.84	-0.213543	2429.84	-0.171479	2492.84	-0.129414	2555.84	-0.08735	2618.84	-0.0452858	2681.84	-0.00322152	2744.84	0.0388427	2807.84
340	-0.766965	1638.84	-0.724901	1701.84	-0.682837	1764.84	-0.640773	1827.84	-0.598708	1890.84	-0.556644	1953.84	-0.51458	2016.84	-0.472516	2079.84	-0.430451	2142.84	-0.388387	2205.84	-0.346323	2268.84	-0.304259	2331.84	-0.262194	2394.84	-0.22013	2457.84	-0.178066	2520.84	-0.136002	2583.84	-0.0939373	2646.84	-0.051873	2709.84	-0.00980876	2772.84	0.0322555	2835.84
350	-0.773553	1666.84	-0.731488	1729.84	-0.689424	1792.84	-0.64736	1855.84	-0.605296	1918.84	-0.563231	1981.84	-0.521167	2044.84	-0.479103	2107.84	-0.437039	2170.84	-0.394974	2233.84	-0.35291	2296.84	-0.310846	2359.84	-0.268782	2422.84	-0.226717	2485.84	-0.184653	2548.84	-0.142589	2611.84	-0.100525	2674.84	-0.0584603	2737.84	-0.016396	2800.84	0.0256683	2863.84
360	-0.78014	1694.84	-0.738076	1757.84	-0.696011	1820.84	-0.653947	1883.84	-0.611883	1946.84	-0.569819	2009.84	-0.527754	2072.84	-0.48569	2135.84	-0.443626	2198.84	-0.401562	2261.84	-0.359497	2324.84	-0.317433	2387.84	-0.275369	2450.84	-0.233305	2513.84	-0.19124	2576.84	-0.149176	2639.84	-0.107112	2702.84	-0.0650475	2765.84	-0.0229832	2828.84	0.019081	2891.84
370	-0.786727	1722.84	-0.744663	1785.84	-0.702599	1848.84	-0.660534	1911.84	-0.61847	1974.84	-0.576406	2037.84	-0.534342	2100.84	-0.492277	2163.84	-0.450213	2226.84	-0.408149	2289.84	-0.366085	2352.84	-0.32402	2415.84	-0.281956	2478.84	-0.239892	2541.84	-0.197828	2604.84	-0.155763	2667.84	-0.113699	2730.84	-0.0716347	2793.84	-0.0295705	2856.84	0.0124938	2919.84
380	-0.793314	1750.84	-0.75125	1813.84	-0.709186	1876.84	-0.667122	1939.84	-0.625057	2002.84	-0.582993	2065.84	-0.540929	2128.84	-0.498865	2191.84	-0.4568	2254.84	-0.414736	2317.84	-0.372672	2380.84	-0.330608	2443.84	-0.288543	2506.84	-0.246479	2569.84	-0.204415	2632.84	-0.16235	2695.84	-0.120286	2758.84	-0.0782219	2821.84	-0.0361577	2884.84	0.00590657	2947.84
390	-0.799902	1778.84	-0.757837	1841.84	-0.715773	1904.84	-0.673709	1967.84	-0.631645	2030.84	-0.58958	2093.84	-0.547516	2156.84	-0.505452	2219.84	-0.463388	2282.84	-0.421323	2345.84	-0.379259	2408.84	-0.337195	2471.84	-0.29513	2534.84	-0.253066	2597.84	-0.211002	2660.84	-0.168938	2723.84	-0.126873	2786.84	-0.0848092	2849.84	-0.0427449	2912.84	-0.000680659	2975.84
400	-0.806489	1806.84	-0.764425	1869.84	-0.72236	1932.84	-0.680296	1995.84	-0.638232	2058.84	-0.596168	2121.84	-0.554103	2184.84	-0.512039	2247.84	-0.469975	2310.84	-0.427911	2373.84	-0.385846	2436.84	-0.343782	2499.84	-0.301718	2562.84	-0.259653	2625.84	-0.217589	2688.84	-0.175525	2751.84	-0.133461	2814.84	-0.0913964	2877.84	-0.0493322	2940.84	-0.00726789	3003.84
410	-0.813076	1834.84	-0.771012	1897.84	-0.728948	1960.84	-0.686883	2023.84	-0.644819	2086.84	-0.602755	2149.84	-0.560691	2212.84	-0.518626	2275.84	-0.476562	2338.84	-0.434498	2401.84	-0.392433	2464.84	-0.350369	2527.84	-0.308305	2590.84	-0.266241	2653.84	-0.224176	2716.84	-0.182112	2779.84	-0.140048	2842.84	-0.0979836	2905.84	-0.0559194	2968.84	-0.0138551	3031.84
420	-0.819663	1862.84	-0.777599	1925.84	-0.735535	1988.84	-0.693471	2051.84	-0.651406	2114.84	-0.609342	2177.84	-0.567278	2240.84	-0.525213	2303.84	-0.483149	2366.84	-0.441085	2429.84	-0.399021	2492.84	-0.356956	2555.84	-0.314892	2618.84	-0.272828	2681.84	-0.230764	2744.84	-0.188699	2807.84	-0.146635	2870.84	-0.104571	2933.84	-0.0625066	2996.84	-0.0204424	3059.84
430	-0.826251	1890.84	-0.784186	1953.84	-0.742122	2016.84	-0.700058	2079.84	-0.657994	2142.84	-0.615929	2205.84	-0.573865	2268.84	-0.531801	2331.84	-0.489736	2394.84	-0.447672	2457.84	-0.405608	2520.84	-0.363544	2583.84	-0.321479	2646.84	-0.279415	2709.84	-0.237351	2772.84	-0.195287	2835.84	-0.153222	2898.84	-0.111158	2961.84	-0.0690939	3024.84	-0.0270296	3087.84
440	-0.832838	1918.84	-0.790774	1981.84	-0.748709	2044.84	-0.706645	2107.84	-0.664581	2170.84	-0.622516	2233.84	-0.580452	2296.84	-0.538388	2359.84	-0.496324	2422.84	-0.454259	2485.84	-0.412195	2548.84	-0.370131	2611.84	-0.328067	2674.84	-0.286002	2737.84	-0.243938	2800.84	-0.201874	2863.84	-0.15981	2926.84	-0.117745	2989.84	-0.0756811	3052.84	-0.0336168	3115.84
450	-0.839425	1946.84	-0.797361	2009.84	-0.755297	2072.84	-0.713232	2135.84	-0.671168	2198.84	-0.629104	2261.84	-0.587039	2324.84	-0.544975	2387.84	-0.502911	2450.84	-0.460847	2513.84	-0.418782	2576.84	-0.376718	2639.84	-0.334654	2702.84	-0.29259	2765.84	-0.250525	2828.84	-0.208461	2891.84	-0.166397	2954.84	-0.124333	3017.84	-0.0822683	3080.84	-0.0402041	3143.84
460	-0.846012	1974.84	-0.803948	2037.84	-0.761884	2100.84	-0.719819	2163.84	-0.677755	2226.84	-0.635691	2289.84	-0.593627	2352.84	-0.551562	2415.84	-0.509498	2478.84	-0.467434	2541.84	-0.42537	2604.84	-0.383305	2667.84	-0.341241	2730.84	-0.299177	2793.84	-0.257113	2856.84	-0.215048	2919.84	-0.172984	2982.84	-0.13092	3045.84	-0.0888556	3108.84	-0.0467913	3171.84
470	-0.852599	2002.84	-0.810535	2065.84	-0.768471	2128.84	-0.726407	2191.84	-0.684342	2254.84	-0.642278	2317.84	-0.600214	2380.84	-0.55815	2443.84	-0.516085	2506.84	-0.474021	2569.84	-0.431957	2632.84	-0.389893	2695.84	-0.347828	2758.84	-0.305764	2821.84	-0.2637	2884.84	-0.221636	2947.84	-0.179571	3010.84	-0.137507	3073.84	-0.0954428	3136.84	-0.0533785	3199.84
480	-0.859187	2030.84	-0.817122	2093.84	-0.775058	2156.84	-0.732994	2219.84	-0.69093	2282.84	-0.648865	2345.84	-0.606801	2408.84	-0.564737	2471.84	-0.522673	2534.84	-0.480608	2597.84	-0.438544	2660.84	-0.39648	2723.84	-0.354416	2786.84	-0.312351	2849.84	-0.270287	2912.84	-0.228223	2975.84	-0.186159	3038.84	-0.144094	3101.84	-0.10203	3164.84	-0.0599658	3227.84
490	-0.865774	2058.84	-0.82371	2121.84	-0.781645	2184.84	-0.739581	2247.84	-0.697517	2310.84	-0.655453	2373.84	-0.613388	2436.84	-0.571324	2499.84	-0.52926	2562.84	-0.487196	2625.84	-0.445131	2688.84	-0.403067	2751.84	-0.361003	2814.84	-0.318939	2877.84	-0.276874	2940.84	-0.23481	3003.84	-0.192746	3066.84	-0.150682	3129.84	-0.108617	3192.84	-0.066553	3255.84
Min	Carbohydrates	Fat total	Protein
1043.2	470	230	132.8
Protein	137.8
		50		60		70		80		90		100		110		120		130		140		150		160		170		180		190		200		210		220		230		240
300	-0.729367	1540.84	-0.687303	1603.84	-0.645239	1666.84	-0.603174	1729.84	-0.56111	1792.84	-0.519046	1855.84	-0.476981	1918.84	-0.434917	1981.84	-0.392853	2044.84	-0.350789	2107.84	-0.308724	2170.84	-0.26666	2233.84	-0.224596	2296.84	-0.182532	2359.84	-0.140467	2422.84	-0.0984031	2485.84	-0.0563389	2548.84	-0.0142746	2611.84	0.0277897	2674.84	0.0698539	2737.84
310	-0.735954	1568.84	-0.69389	1631.84	-0.651826	1694.84	-0.609761	1757.84	-0.567697	1820.84	-0.525633	1883.84	-0.483569	1946.84	-0.441504	2009.84	-0.39944	2072.84	-0.357376	2135.84	-0.315312	2198.84	-0.273247	2261.84	-0.231183	2324.84	-0.189119	2387.84	-0.147055	2450.84	-0.10499	2513.84	-0.0629261	2576.84	-0.0208618	2639.84	0.0212024	2702.84	0.0632667	2765.84
320	-0.742542	1596.84	-0.700477	1659.84	-0.658413	1722.84	-0.616349	1785.84	-0.574284	1848.84	-0.53222	1911.84	-0.490156	1974.84	-0.448092	2037.84	-0.406027	2100.84	-0.363963	2163.84	-0.321899	2226.84	-0.279835	2289.84	-0.23777	2352.84	-0.195706	2415.84	-0.153642	2478.84	-0.111578	2541.84	-0.0695133	2604.84	-0.0274491	2667.84	0.0146152	2730.84	0.0566795	2793.84
330	-0.749129	1624.84	-0.707064	1687.84	-0.665	1750.84	-0.622936	1813.84	-0.580872	1876.84	-0.538807	1939.84	-0.496743	2002.84	-0.454679	2065.84	-0.412615	2128.84	-0.37055	2191.84	-0.328486	2254.84	-0.286422	2317.84	-0.244358	2380.84	-0.202293	2443.84	-0.160229	2506.84	-0.118165	2569.84	-0.0761006	2632.84	-0.0340363	2695.84	0.00802797	2758.84	0.0500922	2821.84
340	-0.755716	1652.84	-0.713652	1715.84	-0.671587	1778.84	-0.629523	1841.84	-0.587459	1904.84	-0.545395	1967.84	-0.50333	2030.84	-0.461266	2093.84	-0.419202	2156.84	-0.377138	2219.84	-0.335073	2282.84	-0.293009	2345.84	-0.250945	2408.84	-0.208881	2471.84	-0.166816	2534.84	-0.124752	2597.84	-0.0826878	2660.84	-0.0406235	2723.84	0.00144073	2786.84	0.043505	2849.84
350	-0.762303	1680.84	-0.720239	1743.84	-0.678175	1806.84	-0.63611	1869.84	-0.594046	1932.84	-0.551982	1995.84	-0.509918	2058.84	-0.467853	2121.84	-0.425789	2184.84	-0.383725	2247.84	-0.341661	2310.84	-0.299596	2373.84	-0.257532	2436.84	-0.215468	2499.84	-0.173404	2562.84	-0.131339	2625.84	-0.089275	2688.84	-0.0472108	2751.84	-0.0051465	2814.84	0.0369178	2877.84
360	-0.76889	1708.84	-0.726826	1771.84	-0.684762	1834.84	-0.642698	1897.84	-0.600633	1960.84	-0.558569	2023.84	-0.516505	2086.84	-0.474441	2149.84	-0.432376	2212.84	-0.390312	2275.84	-0.348248	2338.84	-0.306184	2401.84	-0.264119	2464.84	-0.222055	2527.84	-0.179991	2590.84	-0.137927	2653.84	-0.0958623	2716.84	-0.053798	2779.84	-0.0117337	2842.84	0.0303305	2905.84
370	-0.775478	1736.84	-0.733413	1799.84	-0.691349	1862.84	-0.649285	1925.84	-0.607221	1988.84	-0.565156	2051.84	-0.523092	2114.84	-0.481028	2177.84	-0.438964	2240.84	-0.396899	2303.84	-0.354835	2366.84	-0.312771	2429.84	-0.270707	2492.84	-0.228642	2555.84	-0.186578	2618.84	-0.144514	2681.84	-0.102449	2744.84	-0.0603852	2807.84	-0.018321	2870.84	0.0237433	2933.84
380	-0.782065	1764.84	-0.740001	1827.84	-0.697936	1890.84	-0.655872	1953.84	-0.613808	2016.84	-0.571744	2079.84	-0.529679	2142.84	-0.487615	2205.84	-0.445551	2268.84	-0.403487	2331.84	-0.361422	2394.84	-0.319358	2457.84	-0.277294	2520.84	-0.23523	2583.84	-0.193165	2646.84	-0.151101	2709.84	-0.109037	2772.84	-0.0669725	2835.84	-0.0249082	2898.84	0.0171561	2961.84
390	-0.788652	1792.84	-0.746588	1855.84	-0.704524	1918.84	-0.662459	1981.84	-0.620395	2044.84	-0.578331	2107.84	-0.536267	2170.84	-0.494202	2233.84	-0.452138	2296.84	-0.410074	2359.84	-0.36801	2422.84	-0.325945	2485.84	-0.283881	2548.84	-0.241817	2611.84	-0.199752	2674.84	-0.157688	2737.84	-0.115624	2800.84	-0.0735597	2863.84	-0.0314954	2926.84	0.0105688	2989.84
400	-0.795239	1820.84	-0.753175	1883.84	-0.711111	1946.84	-0.669047	2009.84	-0.626982	2072.84	-0.584918	2135.84	-0.542854	2198.84	-0.50079	2261.84	-0.458725	2324.84	-0.416661	2387.84	-0.374597	2450.84	-0.332532	2513.84	-0.290468	2576.84	-0.248404	2639.84	-0.20634	2702.84	-0.164275	2765.84	-0.122211	2828.84	-0.0801469	2891.84	-0.0380827	2954.84	0.0039816	3017.84
410	-0.801827	1848.84	-0.759762	1911.84	-0.717698	1974.84	-0.675634	2037.84	-0.63357	2100.84	-0.591505	2163.84	-0.549441	2226.84	-0.507377	2289.84	-0.465313	2352.84	-0.423248	2415.84	-0.381184	2478.84	-0.33912	2541.84	-0.297055	2604.84	-0.254991	2667.84	-0.212927	2730.84	-0.170863	2793.84	-0.128798	2856.84	-0.0867342	2919.84	-0.0446699	2982.84	-0.00260564	3045.84
420	-0.808414	1876.84	-0.76635	1939.84	-0.724285	2002.84	-0.682221	2065.84	-0.640157	2128.84	-0.598093	2191.84	-0.556028	2254.84	-0.513964	2317.84	-0.4719	2380.84	-0.429835	2443.84	-0.387771	2506.84	-0.345707	2569.84	-0.303643	2632.84	-0.261578	2695.84	-0.219514	2758.84	-0.17745	2821.84	-0.135386	2884.84	-0.0933214	2947.84	-0.0512571	3010.84	-0.00919287	3073.84
430	-0.815001	1904.84	-0.772937	1967.84	-0.730873	2030.84	-0.688808	2093.84	-0.646744	2156.84	-0.60468	2219.84	-0.562616	2282.84	-0.520551	2345.84	-0.478487	2408.84	-0.436423	2471.84	-0.394358	2534.84	-0.352294	2597.84	-0.31023	2660.84	-0.268166	2723.84	-0.226101	2786.84	-0.184037	2849.84	-0.141973	2912.84	-0.0999086	2975.84	-0.0578444	3038.84	-0.0157801	3101.84
440	-0.821588	1932.84	-0.779524	1995.84	-0.73746	2058.84	-0.695396	2121.84	-0.653331	2184.84	-0.611267	2247.84	-0.569203	2310.84	-0.527138	2373.84	-0.485074	2436.84	-0.44301	2499.84	-0.400946	2562.84	-0.358881	2625.84	-0.316817	2688.84	-0.274753	2751.84	-0.232689	2814.84	-0.190624	2877.84	-0.14856	2940.84	-0.106496	3003.84	-0.0644316	3066.84	-0.0223673	3129.84
450	-0.828176	1960.84	-0.786111	2023.84	-0.744047	2086.84	-0.701983	2149.84	-0.659918	2212.84	-0.617854	2275.84	-0.57579	2338.84	-0.533726	2401.84	-0.491661	2464.84	-0.449597	2527.84	-0.407533	2590.84	-0.365469	2653.84	-0.323404	2716.84	-0.28134	2779.84	-0.239276	2842.84	-0.197212	2905.84	-0.155147	2968.84	-0.113083	3031.84	-0.0710188	3094.84	-0.0289546	3157.84
460	-0.834763	1988.84	-0.792699	2051.84	-0.750634	2114.84	-0.70857	2177.84	-0.666506	2240.84	-0.624441	2303.84	-0.582377	2366.84	-0.540313	2429.84	-0.498249	2492.84	-0.456184	2555.84	-0.41412	2618.84	-0.372056	2681.84	-0.329992	2744.84	-0.287927	2807.84	-0.245863	2870.84	-0.203799	2933.84	-0.161735	2996.84	-0.11967	3059.84	-0.0776061	3122.84	-0.0355418	3185.84
470	-0.84135	2016.84	-0.799286	2079.84	-0.757221	2142.84	-0.715157	2205.84	-0.673093	2268.84	-0.631029	2331.84	-0.588964	2394.84	-0.5469	2457.84	-0.504836	2520.84	-0.462772	2583.84	-0.420707	2646.84	-0.378643	2709.84	-0.336579	2772.84	-0.294515	2835.84	-0.25245	2898.84	-0.210386	2961.84	-0.168322	3024.84	-0.126258	3087.84	-0.0841933	3150.84	-0.042129	3213.84
480	-0.847937	2044.84	-0.805873	2107.84	-0.763809	2170.84	-0.721744	2233.84	-0.67968	2296.84	-0.637616	2359.84	-0.595552	2422.84	-0.553487	2485.84	-0.511423	2548.84	-0.469359	2611.84	-0.427295	2674.84	-0.38523	2737.84	-0.343166	2800.84	-0.301102	2863.84	-0.259038	2926.84	-0.216973	2989.84	-0.174909	3052.84	-0.132845	3115.84	-0.0907805	3178.84	-0.0487163	3241.84
490	-0.854524	2072.84	-0.81246	2135.84	-0.770396	2198.84	-0.728332	2261.84	-0.686267	2324.84	-0.644203	2387.84	-0.602139	2450.84	-0.560075	2513.84	-0.51801	2576.84	-0.475946	2639.84	-0.433882	2702.84	-0.391818	2765.84	-0.349753	2828.84	-0.307689	2891.84	-0.265625	2954.84	-0.223561	3017.84	-0.181496	3080.84	-0.139432	3143.84	-0.0973678	3206.84	-0.0553035	3269.84
Min	Carbohydrates	Fat total	Protein
1063.2	470	230	137.8
Protein	142.8
		50		60		70		80		90		100		110		120		130		140		150		160		170		180		190		200		210		220		230		240
300	-0.718118	1554.84	-0.676053	1617.84	-0.633989	1680.84	-0.591925	1743.84	-0.549861	1806.84	-0.507796	1869.84	-0.465732	1932.84	-0.423668	1995.84	-0.381603	2058.84	-0.339539	2121.84	-0.297475	2184.84	-0.255411	2247.84	-0.213346	2310.84	-0.171282	2373.84	-0.129218	2436.84	-0.0871536	2499.84	-0.0450894	2562.84	-0.00302511	2625.84	0.0390392	2688.84	0.0811034	2751.84
310	-0.724705	1582.84	-0.682641	1645.84	-0.640576	1708.84	-0.598512	1771.84	-0.556448	1834.84	-0.514383	1897.84	-0.472319	1960.84	-0.430255	2023.84	-0.388191	2086.84	-0.346126	2149.84	-0.304062	2212.84	-0.261998	2275.84	-0.219934	2338.84	-0.177869	2401.84	-0.135805	2464.84	-0.0937409	2527.84	-0.0516766	2590.84	-0.00961234	2653.84	0.0324519	2716.84	0.0745162	2779.84
320	-0.731292	1610.84	-0.689228	1673.84	-0.647163	1736.84	-0.605099	1799.84	-0.563035	1862.84	-0.520971	1925.84	-0.478906	1988.84	-0.436842	2051.84	-0.394778	2114.84	-0.352714	2177.84	-0.310649	2240.84	-0.268585	2303.84	-0.226521	2366.84	-0.184457	2429.84	-0.142392	2492.84	-0.100328	2555.84	-0.0582638	2618.84	-0.0161996	2681.84	0.0258647	2744.84	0.0679289	2807.84
330	-0.737879	1638.84	-0.695815	1701.84	-0.653751	1764.84	-0.611686	1827.84	-0.569622	1890.84	-0.527558	1953.84	-0.485494	2016.84	-0.443429	2079.84	-0.401365	2142.84	-0.359301	2205.84	-0.317237	2268.84	-0.275172	2331.84	-0.233108	2394.84	-0.191044	2457.84	-0.14898	2520.84	-0.106915	2583.84	-0.0648511	2646.84	-0.0227868	2709.84	0.0192775	2772.84	0.0613417	2835.84
340	-0.744466	1666.84	-0.702402	1729.84	-0.660338	1792.84	-0.618274	1855.84	-0.576209	1918.84	-0.534145	1981.84	-0.492081	2044.84	-0.450017	2107.84	-0.407952	2170.84	-0.365888	2233.84	-0.323824	2296.84	-0.28176	2359.84	-0.239695	2422.84	-0.197631	2485.84	-0.155567	2548.84	-0.113503	2611.84	-0.0714383	2674.84	-0.029374	2737.84	0.0126902	2800.84	0.0547545	2863.84
350	-0.751054	1694.84	-0.708989	1757.84	-0.666925	1820.84	-0.624861	1883.84	-0.582797	1946.84	-0.540732	2009.84	-0.498668	2072.84	-0.456604	2135.84	-0.41454	2198.84	-0.372475	2261.84	-0.330411	2324.84	-0.288347	2387.84	-0.246283	2450.84	-0.204218	2513.84	-0.162154	2576.84	-0.12009	2639.84	-0.0780255	2702.84	-0.0359613	2765.84	0.00610299	2828.84	0.0481672	2891.84
360	-0.757641	1722.84	-0.715577	1785.84	-0.673512	1848.84	-0.631448	1911.84	-0.589384	1974.84	-0.54732	2037.84	-0.505255	2100.84	-0.463191	2163.84	-0.421127	2226.84	-0.379063	2289.84	-0.336998	2352.84	-0.294934	2415.84	-0.25287	2478.84	-0.210806	2541.84	-0.168741	2604.84	-0.126677	2667.84	-0.0846128	2730.84	-0.0425485	2793.84	-0.000484247	2856.84	0.04158	2919.84
370	-0.764228	1750.84	-0.722164	1813.84	-0.6801	1876.84	-0.638035	1939.84	-0.595971	2002.84	-0.553907	2065.84	-0.511843	2128.84	-0.469778	2191.84	-0.427714	2254.84	-0.38565	2317.84	-0.343586	2380.84	-0.301521	2443.84	-0.259457	2506.84	-0.217393	2569.84	-0.175329	2632.84	-0.133264	2695.84	-0.0912	2758.84	-0.0491357	2821.84	-0.00707148	2884.84	0.0349928	2947.84
380	-0.770815	1778.84	-0.728751	1841.84	-0.686687	1904.84	-0.644623	1967.84	-0.602558	2030.84	-0.560494	2093.84	-0.51843	2156.84	-0.476366	2219.84	-0.434301	2282.84	-0.392237	2345.84	-0.350173	2408.84	-0.308109	2471.84	-0.266044	2534.84	-0.22398	2597.84	-0.181916	2660.84	-0.139851	2723.84	-0.0977872	2786.84	-0.055723	2849.84	-0.0136587	2912.84	0.0284055	2975.84
390	-0.777403	1806.84	-0.735338	1869.84	-0.693274	1932.84	-0.65121	1995.84	-0.609146	2058.84	-0.567081	2121.84	-0.525017	2184.84	-0.482953	2247.84	-0.440889	2310.84	-0.398824	2373.84	-0.35676	2436.84	-0.314696	2499.84	-0.272632	2562.84	-0.230567	2625.84	-0.188503	2688.84	-0.146439	2751.84	-0.104374	2814.84	-0.0623102	2877.84	-0.0202459	2940.84	0.0218183	3003.84
400	-0.78399	1834.84	-0.741926	1897.84	-0.699861	1960.84	-0.657797	2023.84	-0.615733	2086.84	-0.573669	2149.84	-0.531604	2212.84	-0.48954	2275.84	-0.447476	2338.84	-0.405412	2401.84	-0.363347	2464.84	-0.321283	2527.84	-0.279219	2590.84	-0.237154	2653.84	-0.19509	2716.84	-0.153026	2779.84	-0.110962	2842.84	-0.0688974	2905.84	-0.0268332	2968.84	0.0152311	3031.84
410	-0.790577	1862.84	-0.748513	1925.84	-0.706449	1988.84	-0.664384	2051.84	-0.62232	2114.84	-0.580256	2177.84	-0.538192	2240.84	-0.496127	2303.84	-0.454063	2366.84	-0.411999	2429.84	-0.369935	2492.84	-0.32787	2555.84	-0.285806	2618.84	-0.243742	2681.84	-0.201677	2744.84	-0.159613	2807.84	-0.117549	2870.84	-0.0754847	2933.84	-0.0334204	2996.84	0.00864385	3059.84
420	-0.797164	1890.84	-0.7551	1953.84	-0.713036	2016.84	-0.670972	2079.84	-0.628907	2142.84	-0.586843	2205.84	-0.544779	2268.84	-0.502715	2331.84	-0.46065	2394.84	-0.418586	2457.84	-0.376522	2520.84	-0.334457	2583.84	-0.292393	2646.84	-0.250329	2709.84	-0.208265	2772.84	-0.1662	2835.84	-0.124136	2898.84	-0.0820719	2961.84	-0.0400076	3024.84	0.00205662	3087.84
430	-0.803752	1918.84	-0.761687	1981.84	-0.719623	2044.84	-0.677559	2107.84	-0.635495	2170.84	-0.59343	2233.84	-0.551366	2296.84	-0.509302	2359.84	-0.467237	2422.84	-0.425173	2485.84	-0.383109	2548.84	-0.341045	2611.84	-0.29898	2674.84	-0.256916	2737.84	-0.214852	2800.84	-0.172788	2863.84	-0.130723	2926.84	-0.0886591	2989.84	-0.0465949	3052.84	-0.00453062	3115.84
440	-0.810339	1946.84	-0.768275	2009.84	-0.72621	2072.84	-0.684146	2135.84	-0.642082	2198.84	-0.600018	2261.84	-0.557953	2324.84	-0.515889	2387.84	-0.473825	2450.84	-0.43176	2513.84	-0.389696	2576.84	-0.347632	2639.84	-0.305568	2702.84	-0.263503	2765.84	-0.221439	2828.84	-0.179375	2891.84	-0.137311	2954.84	-0.0952464	3017.84	-0.0531821	3080.84	-0.0111178	3143.84
450	-0.816926	1974.84	-0.774862	2037.84	-0.732798	2100.84	-0.690733	2163.84	-0.648669	2226.84	-0.606605	2289.84	-0.56454	2352.84	-0.522476	2415.84	-0.480412	2478.84	-0.438348	2541.84	-0.396283	2604.84	-0.354219	2667.84	-0.312155	2730.84	-0.270091	2793.84	-0.228026	2856.84	-0.185962	2919.84	-0.143898	2982.84	-0.101834	3045.84	-0.0597693	3108.84	-0.0177051	3171.84
460	-0.823513	2002.84	-0.781449	2065.84	-0.739385	2128.84	-0.69732	2191.84	-0.655256	2254.84	-0.613192	2317.84	-0.571128	2380.84	-0.529063	2443.84	-0.486999	2506.84	-0.444935	2569.84	-0.402871	2632.84	-0.360806	2695.84	-0.318742	2758.84	-0.276678	2821.84	-0.234614	2884.84	-0.192549	2947.84	-0.150485	3010.84	-0.108421	3073.84	-0.0663566	3136.84	-0.0242923	3199.84
470	-0.830101	2030.84	-0.788036	2093.84	-0.745972	2156.84	-0.703908	2219.84	-0.661843	2282.84	-0.619779	2345.84	-0.577715	2408.84	-0.535651	2471.84	-0.493586	2534.84	-0.451522	2597.84	-0.409458	2660.84	-0.367394	2723.84	-0.325329	2786.84	-0.283265	2849.84	-0.241201	2912.84	-0.199137	2975.84	-0.157072	3038.84	-0.115008	3101.84	-0.0729438	3164.84	-0.0308795	3227.84
480	-0.836688	2058.84	-0.794623	2121.84	-0.752559	2184.84	-0.710495	2247.84	-0.668431	2310.84	-0.626366	2373.84	-0.584302	2436.84	-0.542238	2499.84	-0.500174	2562.84	-0.458109	2625.84	-0.416045	2688.84	-0.373981	2751.84	-0.331917	2814.84	-0.289852	2877.84	-0.247788	2940.84	-0.205724	3003.84	-0.16366	3066.84	-0.121595	3129.84	-0.079531	3192.84	-0.0374668	3255.84
490	-0.843275	2086.84	-0.801211	2149.84	-0.759146	2212.84	-0.717082	2275.84	-0.675018	2338.84	-0.632954	2401.84	-0.590889	2464.84	-0.548825	2527.84	-0.506761	2590.84	-0.464697	2653.84	-0.422632	2716.84	-0.380568	2779.84	-0.338504	2842.84	-0.29644	2905.84	-0.254375	2968.84	-0.212311	3031.84	-0.170247	3094.84	-0.128183	3157.84	-0.0861183	3220.84	-0.044054	3283.84
Min	Carbohydrates	Fat total	Protein
1081.2	440	220	142.8
Protein	147.8
		50		60		70		80		90		100		110		120		130		140		150		160		170		180		190		200		210		220		230		240
300	-0.706868	1568.84	-0.664804	1631.84	-0.62274	1694.84	-0.580675	1757.84	-0.538611	1820.84	-0.496547	1883.84	-0.454482	1946.84	-0.412418	2009.84	-0.370354	2072.84	-0.32829	2135.84	-0.286225	2198.84	-0.244161	2261.84	-0.202097	2324.84	-0.160033	2387.84	-0.117968	2450.84	-0.0759041	2513.84	-0.0338399	2576.84	0.00822438	2639.84	0.0502886	2702.84	0.0923529	2765.84
310	-0.713455	1596.84	-0.671391	1659.84	-0.629327	1722.84	-0.587263	1785.84	-0.545198	1848.84	-0.503134	1911.84	-0.46107	1974.84	-0.419005	2037.84	-0.376941	2100.84	-0.334877	2163.84	-0.292813	2226.84	-0.250748	2289.84	-0.208684	2352.84	-0.16662	2415.84	-0.124556	2478.84	-0.0824914	2541.84	-0.0404271	2604.84	0.00163714	2667.84	0.0437014	2730.84	0.0857657	2793.84
320	-0.720043	1624.84	-0.677978	1687.84	-0.635914	1750.84	-0.59385	1813.84	-0.551785	1876.84	-0.509721	1939.84	-0.467657	2002.84	-0.425593	2065.84	-0.383528	2128.84	-0.341464	2191.84	-0.2994	2254.84	-0.257336	2317.84	-0.215271	2380.84	-0.173207	2443.84	-0.131143	2506.84	-0.0890786	2569.84	-0.0470143	2632.84	-0.00495009	2695.84	0.0371142	2758.84	0.0791784	2821.84
330	-0.72663	1652.84	-0.684566	1715.84	-0.642501	1778.84	-0.600437	1841.84	-0.558373	1904.84	-0.516308	1967.84	-0.474244	2030.84	-0.43218	2093.84	-0.390116	2156.84	-0.348051	2219.84	-0.305987	2282.84	-0.263923	2345.84	-0.221859	2408.84	-0.179794	2471.84	-0.13773	2534.84	-0.0956658	2597.84	-0.0536016	2660.84	-0.0115373	2723.84	0.0305269	2786.84	0.0725912	2849.84
340	-0.733217	1680.84	-0.691153	1743.84	-0.649088	1806.84	-0.607024	1869.84	-0.56496	1932.84	-0.522896	1995.84	-0.480831	2058.84	-0.438767	2121.84	-0.396703	2184.84	-0.354639	2247.84	-0.312574	2310.84	-0.27051	2373.84	-0.228446	2436.84	-0.186382	2499.84	-0.144317	2562.84	-0.102253	2625.84	-0.0601888	2688.84	-0.0181246	2751.84	0.0239397	2814.84	0.066004	2877.84
350	-0.739804	1708.84	-0.69774	1771.84	-0.655676	1834.84	-0.613611	1897.84	-0.571547	1960.84	-0.529483	2023.84	-0.487419	2086.84	-0.445354	2149.84	-0.40329	2212.84	-0.361226	2275.84	-0.319162	2338.84	-0.277097	2401.84	-0.235033	2464.84	-0.192969	2527.84	-0.150905	2590.84	-0.10884	2653.84	-0.066776	2716.84	-0.0247118	2779.84	0.0173525	2842.84	0.0594167	2905.84
360	-0.746391	1736.84	-0.704327	1799.84	-0.662263	1862.84	-0.620199	1925.84	-0.578134	1988.84	-0.53607	2051.84	-0.494006	2114.84	-0.451942	2177.84	-0.409877	2240.84	-0.367813	2303.84	-0.325749	2366.84	-0.283685	2429.84	-0.24162	2492.84	-0.199556	2555.84	-0.157492	2618.84	-0.115428	2681.84	-0.0733633	2744.84	-0.031299	2807.84	0.0107652	2870.84	0.0528295	2933.84
370	-0.752979	1764.84	-0.710914	1827.84	-0.66885	1890.84	-0.626786	1953.84	-0.584722	2016.84	-0.542657	2079.84	-0.500593	2142.84	-0.458529	2205.84	-0.416465	2268.84	-0.3744	2331.84	-0.332336	2394.84	-0.290272	2457.84	-0.248208	2520.84	-0.206143	2583.84	-0.164079	2646.84	-0.122015	2709.84	-0.0799505	2772.84	-0.0378863	2835.84	0.00417801	2898.84	0.0462423	2961.84
380	-0.759566	1792.84	-0.717502	1855.84	-0.675437	1918.84	-0.633373	1981.84	-0.591309	2044.84	-0.549245	2107.84	-0.50718	2170.84	-0.465116	2233.84	-0.423052	2296.84	-0.380988	2359.84	-0.338923	2422.84	-0.296859	2485.84	-0.254795	2548.84	-0.212731	2611.84	-0.170666	2674.84	-0.128602	2737.84	-0.0865377	2800.84	-0.0444735	2863.84	-0.00240923	2926.84	0.039655	2989.84
390	-0.766153	1820.84	-0.724089	1883.84	-0.682025	1946.84	-0.63996	2009.84	-0.597896	2072.84	-0.555832	2135.84	-0.513768	2198.84	-0.471703	2261.84	-0.429639	2324.84	-0.387575	2387.84	-0.345511	2450.84	-0.303446	2513.84	-0.261382	2576.84	-0.219318	2639.84	-0.177254	2702.84	-0.135189	2765.84	-0.093125	2828.84	-0.0510607	2891.84	-0.00899646	2954.84	0.0330678	3017.84
400	-0.77274	1848.84	-0.730676	1911.84	-0.688612	1974.84	-0.646548	2037.84	-0.604483	2100.84	-0.562419	2163.84	-0.520355	2226.84	-0.478291	2289.84	-0.436226	2352.84	-0.394162	2415.84	-0.352098	2478.84	-0.310034	2541.84	-0.267969	2604.84	-0.225905	2667.84	-0.183841	2730.84	-0.141776	2793.84	-0.0997122	2856.84	-0.057648	2919.84	-0.0155837	2982.84	0.0264806	3045.84
410	-0.779328	1876.84	-0.737263	1939.84	-0.695199	2002.84	-0.653135	2065.84	-0.611071	2128.84	-0.569006	2191.84	-0.526942	2254.84	-0.484878	2317.84	-0.442814	2380.84	-0.400749	2443.84	-0.358685	2506.84	-0.316621	2569.84	-0.274556	2632.84	-0.232492	2695.84	-0.190428	2758.84	-0.148364	2821.84	-0.106299	2884.84	-0.0642352	2947.84	-0.0221709	3010.84	0.0198933	3073.84
420	-0.785915	1904.84	-0.743851	1967.84	-0.701786	2030.84	-0.659722	2093.84	-0.617658	2156.84	-0.575594	2219.84	-0.533529	2282.84	-0.491465	2345.84	-0.449401	2408.84	-0.407337	2471.84	-0.365272	2534.84	-0.323208	2597.84	-0.281144	2660.84	-0.239079	2723.84	-0.197015	2786.84	-0.154951	2849.84	-0.112887	2912.84	-0.0708224	2975.84	-0.0287582	3038.84	0.0133061	3101.84
430	-0.792502	1932.84	-0.750438	1995.84	-0.708374	2058.84	-0.666309	2121.84	-0.624245	2184.84	-0.582181	2247.84	-0.540117	2310.84	-0.498052	2373.84	-0.455988	2436.84	-0.413924	2499.84	-0.371859	2562.84	-0.329795	2625.84	-0.287731	2688.84	-0.245667	2751.84	-0.203602	2814.84	-0.161538	2877.84	-0.119474	2940.84	-0.0774097	3003.84	-0.0353454	3066.84	0.00671887	3129.84
440	-0.799089	1960.84	-0.757025	2023.84	-0.714961	2086.84	-0.672897	2149.84	-0.630832	2212.84	-0.588768	2275.84	-0.546704	2338.84	-0.504639	2401.84	-0.462575	2464.84	-0.420511	2527.84	-0.378447	2590.84	-0.336382	2653.84	-0.294318	2716.84	-0.252254	2779.84	-0.21019	2842.84	-0.168125	2905.84	-0.126061	2968.84	-0.0839969	3031.84	-0.0419326	3094.84	0.000131638	3157.84
450	-0.805677	1988.84	-0.763612	2051.84	-0.721548	2114.84	-0.679484	2177.84	-0.63742	2240.84	-0.595355	2303.84	-0.553291	2366.84	-0.511227	2429.84	-0.469162	2492.84	-0.427098	2555.84	-0.385034	2618.84	-0.34297	2681.84	-0.300905	2744.84	-0.258841	2807.84	-0.216777	2870.84	-0.174713	2933.84	-0.132648	2996.84	-0.0905841	3059.84	-0.0485199	3122.84	-0.0064556	3185.84
460	-0.812264	2016.84	-0.7702	2079.84	-0.728135	2142.84	-0.686071	2205.84	-0.644007	2268.84	-0.601942	2331.84	-0.559878	2394.84	-0.517814	2457.84	-0.47575	2520.84	-0.433685	2583.84	-0.391621	2646.84	-0.349557	2709.84	-0.307493	2772.84	-0.265428	2835.84	-0.223364	2898.84	-0.1813	2961.84	-0.139236	3024.84	-0.0971714	3087.84	-0.0551071	3150.84	-0.0130428	3213.84
470	-0.818851	2044.84	-0.776787	2107.84	-0.734723	2170.84	-0.692658	2233.84	-0.650594	2296.84	-0.60853	2359.84	-0.566465	2422.84	-0.524401	2485.84	-0.482337	2548.84	-0.440273	2611.84	-0.398208	2674.84	-0.356144	2737.84	-0.31408	2800.84	-0.272016	2863.84	-0.229951	2926.84	-0.187887	2989.84	-0.145823	3052.84	-0.103759	3115.84	-0.0616943	3178.84	-0.0196301	3241.84
480	-0.825438	2072.84	-0.783374	2135.84	-0.74131	2198.84	-0.699245	2261.84	-0.657181	2324.84	-0.615117	2387.84	-0.573053	2450.84	-0.530988	2513.84	-0.488924	2576.84	-0.44686	2639.84	-0.404796	2702.84	-0.362731	2765.84	-0.320667	2828.84	-0.278603	2891.84	-0.236539	2954.84	-0.194474	3017.84	-0.15241	3080.84	-0.110346	3143.84	-0.0682816	3206.84	-0.0262173	3269.84
490	-0.832025	2100.84	-0.789961	2163.84	-0.747897	2226.84	-0.705833	2289.84	-0.663768	2352.84	-0.621704	2415.84	-0.57964	2478.84	-0.537576	2541.84	-0.495511	2604.84	-0.453447	2667.84	-0.411383	2730.84	-0.369319	2793.84	-0.327254	2856.84	-0.28519	2919.84	-0.243126	2982.84	-0.201062	3045.84	-0.158997	3108.84	-0.116933	3171.84	-0.0748688	3234.84	-0.0328045	3297.84
Min	Carbohydrates	Fat total	Protein
1021.2	460	220	147.8
Protein	152.8
		50		60		70		80		90		100		110		120		130		140		150		160		170		180		190		200		210		220		230		240
300	-0.695619	1582.84	-0.653554	1645.84	-0.61149	1708.84	-0.569426	1771.84	-0.527362	1834.84	-0.485297	1897.84	-0.443233	1960.84	-0.401169	2023.84	-0.359104	2086.84	-0.31704	2149.84	-0.274976	2212.84	-0.232912	2275.84	-0.190847	2338.84	-0.148783	2401.84	-0.106719	2464.84	-0.0646547	2527.84	-0.0225904	2590.84	0.0194739	2653.84	0.0615381	2716.84	0.103602	2779.84
310	-0.702206	1610.84	-0.660142	1673.84	-0.618077	1736.84	-0.576013	1799.84	-0.533949	1862.84	-0.491885	1925.84	-0.44982	1988.84	-0.407756	2051.84	-0.365692	2114.84	-0.323627	2177.84	-0.281563	2240.84	-0.239499	2303.84	-0.197435	2366.84	-0.15537	2429.84	-0.113306	2492.84	-0.0712419	2555.84	-0.0291776	2618.84	0.0128866	2681.84	0.0549509	2744.84	0.0970152	2807.84
320	-0.708793	1638.84	-0.666729	1701.84	-0.624665	1764.84	-0.5826	1827.84	-0.540536	1890.84	-0.498472	1953.84	-0.456407	2016.84	-0.414343	2079.84	-0.372279	2142.84	-0.330215	2205.84	-0.28815	2268.84	-0.246086	2331.84	-0.204022	2394.84	-0.161958	2457.84	-0.119893	2520.84	-0.0778291	2583.84	-0.0357649	2646.84	0.0062994	2709.84	0.0483637	2772.84	0.0904279	2835.84
330	-0.71538	1666.84	-0.673316	1729.84	-0.631252	1792.84	-0.589187	1855.84	-0.547123	1918.84	-0.505059	1981.84	-0.462995	2044.84	-0.42093	2107.84	-0.378866	2170.84	-0.336802	2233.84	-0.294738	2296.84	-0.252673	2359.84	-0.210609	2422.84	-0.168545	2485.84	-0.126481	2548.84	-0.0844164	2611.84	-0.0423521	2674.84	-0.000287834	2737.84	0.0417764	2800.84	0.0838407	2863.84
340	-0.721968	1694.84	-0.679903	1757.84	-0.637839	1820.84	-0.595775	1883.84	-0.55371	1946.84	-0.511646	2009.84	-0.469582	2072.84	-0.427518	2135.84	-0.385453	2198.84	-0.343389	2261.84	-0.301325	2324.84	-0.259261	2387.84	-0.217196	2450.84	-0.175132	2513.84	-0.133068	2576.84	-0.0910036	2639.84	-0.0489393	2702.84	-0.00687507	2765.84	0.0351892	2828.84	0.0772535	2891.84
350	-0.728555	1722.84	-0.68649	1785.84	-0.644426	1848.84	-0.602362	1911.84	-0.560298	1974.84	-0.518233	2037.84	-0.476169	2100.84	-0.434105	2163.84	-0.392041	2226.84	-0.349976	2289.84	-0.307912	2352.84	-0.265848	2415.84	-0.223784	2478.84	-0.181719	2541.84	-0.139655	2604.84	-0.0975908	2667.84	-0.0555266	2730.84	-0.0134623	2793.84	0.028602	2856.84	0.0706662	2919.84
360	-0.735142	1750.84	-0.693078	1813.84	-0.651013	1876.84	-0.608949	1939.84	-0.566885	2002.84	-0.524821	2065.84	-0.482756	2128.84	-0.440692	2191.84	-0.398628	2254.84	-0.356564	2317.84	-0.314499	2380.84	-0.272435	2443.84	-0.230371	2506.84	-0.188307	2569.84	-0.146242	2632.84	-0.104178	2695.84	-0.0621138	2758.84	-0.0200495	2821.84	0.0220147	2884.84	0.064079	2947.84
370	-0.741729	1778.84	-0.699665	1841.84	-0.657601	1904.84	-0.615536	1967.84	-0.573472	2030.84	-0.531408	2093.84	-0.489344	2156.84	-0.447279	2219.84	-0.405215	2282.84	-0.363151	2345.84	-0.321087	2408.84	-0.279022	2471.84	-0.236958	2534.84	-0.194894	2597.84	-0.15283	2660.84	-0.110765	2723.84	-0.068701	2786.84	-0.0266368	2849.84	0.0154275	2912.84	0.0574918	2975.84
380	-0.748316	1806.84	-0.706252	1869.84	-0.664188	1932.84	-0.622124	1995.84	-0.580059	2058.84	-0.537995	2121.84	-0.495931	2184.84	-0.453867	2247.84	-0.411802	2310.84	-0.369738	2373.84	-0.327674	2436.84	-0.28561	2499.84	-0.243545	2562.84	-0.201481	2625.84	-0.159417	2688.84	-0.117353	2751.84	-0.0752883	2814.84	-0.033224	2877.84	0.00884026	2940.84	0.0509045	3003.84
390	-0.754904	1834.84	-0.712839	1897.84	-0.670775	1960.84	-0.628711	2023.84	-0.586647	2086.84	-0.544582	2149.84	-0.502518	2212.84	-0.460454	2275.84	-0.41839	2338.84	-0.376325	2401.84	-0.334261	2464.84	-0.292197	2527.84	-0.250133	2590.84	-0.208068	2653.84	-0.166004	2716.84	-0.12394	2779.84	-0.0818755	2842.84	-0.0398112	2905.84	0.00225303	2968.84	0.0443173	3031.84
400	-0.761491	1862.84	-0.719427	1925.84	-0.677362	1988.84	-0.635298	2051.84	-0.593234	2114.84	-0.55117	2177.84	-0.509105	2240.84	-0.467041	2303.84	-0.424977	2366.84	-0.382913	2429.84	-0.340848	2492.84	-0.298784	2555.84	-0.25672	2618.84	-0.214656	2681.84	-0.172591	2744.84	-0.130527	2807.84	-0.0884627	2870.84	-0.0463985	2933.84	-0.0043342	2996.84	0.0377301	3059.84
410	-0.768078	1890.84	-0.726014	1953.84	-0.68395	2016.84	-0.641885	2079.84	-0.599821	2142.84	-0.557757	2205.84	-0.515693	2268.84	-0.473628	2331.84	-0.431564	2394.84	-0.3895	2457.84	-0.347436	2520.84	-0.305371	2583.84	-0.263307	2646.84	-0.221243	2709.84	-0.179178	2772.84	-0.137114	2835.84	-0.09505	2898.84	-0.0529857	2961.84	-0.0109214	3024.84	0.0311428	3087.84
420	-0.774665	1918.84	-0.732601	1981.84	-0.690537	2044.84	-0.648473	2107.84	-0.606408	2170.84	-0.564344	2233.84	-0.52228	2296.84	-0.480216	2359.84	-0.438151	2422.84	-0.396087	2485.84	-0.354023	2548.84	-0.311958	2611.84	-0.269894	2674.84	-0.22783	2737.84	-0.185766	2800.84	-0.143701	2863.84	-0.101637	2926.84	-0.0595729	2989.84	-0.0175087	3052.84	0.0245556	3115.84
430	-0.781253	1946.84	-0.739188	2009.84	-0.697124	2072.84	-0.65506	2135.84	-0.612996	2198.84	-0.570931	2261.84	-0.528867	2324.84	-0.486803	2387.84	-0.444739	2450.84	-0.402674	2513.84	-0.36061	2576.84	-0.318546	2639.84	-0.276481	2702.84	-0.234417	2765.84	-0.192353	2828.84	-0.150289	2891.84	-0.108224	2954.84	-0.0661602	3017.84	-0.0240959	3080.84	0.0179684	3143.84
440	-0.78784	1974.84	-0.745776	2037.84	-0.703711	2100.84	-0.661647	2163.84	-0.619583	2226.84	-0.577519	2289.84	-0.535454	2352.84	-0.49339	2415.84	-0.451326	2478.84	-0.409261	2541.84	-0.367197	2604.84	-0.325133	2667.84	-0.283069	2730.84	-0.241004	2793.84	-0.19894	2856.84	-0.156876	2919.84	-0.114812	2982.84	-0.0727474	3045.84	-0.0306831	3108.84	0.0113811	3171.84
450	-0.794427	2002.84	-0.752363	2065.84	-0.710299	2128.84	-0.668234	2191.84	-0.62617	2254.84	-0.584106	2317.84	-0.542042	2380.84	-0.499977	2443.84	-0.457913	2506.84	-0.415849	2569.84	-0.373784	2632.84	-0.33172	2695.84	-0.289656	2758.84	-0.247592	2821.84	-0.205527	2884.84	-0.163463	2947.84	-0.121399	3010.84	-0.0793346	3073.84	-0.0372704	3136.84	0.00479389	3199.84
460	-0.801014	2030.84	-0.75895	2093.84	-0.716886	2156.84	-0.674822	2219.84	-0.632757	2282.84	-0.590693	2345.84	-0.548629	2408.84	-0.506564	2471.84	-0.4645	2534.84	-0.422436	2597.84	-0.380372	2660.84	-0.338307	2723.84	-0.296243	2786.84	-0.254179	2849.84	-0.212115	2912.84	-0.17005	2975.84	-0.127986	3038.84	-0.0859219	3101.84	-0.0438576	3164.84	-0.00179334	3227.84
470	-0.807602	2058.84	-0.765537	2121.84	-0.723473	2184.84	-0.681409	2247.84	-0.639344	2310.84	-0.59728	2373.84	-0.555216	2436.84	-0.513152	2499.84	-0.471087	2562.84	-0.429023	2625.84	-0.386959	2688.84	-0.344895	2751.84	-0.30283	2814.84	-0.260766	2877.84	-0.218702	2940.84	-0.176638	3003.84	-0.134573	3066.84	-0.0925091	3129.84	-0.0504448	3192.84	-0.00838057	3255.84
480	-0.814189	2086.84	-0.772125	2149.84	-0.73006	2212.84	-0.687996	2275.84	-0.645932	2338.84	-0.603867	2401.84	-0.561803	2464.84	-0.519739	2527.84	-0.477675	2590.84	-0.43561	2653.84	-0.393546	2716.84	-0.351482	2779.84	-0.309418	2842.84	-0.267353	2905.84	-0.225289	2968.84	-0.183225	3031.84	-0.141161	3094.84	-0.0990963	3157.84	-0.0570321	3220.84	-0.0149678	3283.84
490	-0.820776	2114.84	-0.778712	2177.84	-0.736647	2240.84	-0.694583	2303.84	-0.652519	2366.84	-0.610455	2429.84	-0.56839	2492.84	-0.526326	2555.84	-0.484262	2618.84	-0.442198	2681.84	-0.400133	2744.84	-0.358069	2807.84	-0.316005	2870.84	-0.273941	2933.84	-0.231876	2996.84	-0.189812	3059.84	-0.147748	3122.84	-0.105684	3185.84	-0.0636193	3248.84	-0.021555	3311.84
Min	Carbohydrates	Fat total	Protein
1033.2	470	220	152.8
Protein	157.8
		50		60		70		80		90		100		110		120		130		140		150		160		170		180		190		200		210		220		230		240
300	-0.684369	1596.84	-0.642305	1659.84	-0.600241	1722.84	-0.558176	1785.84	-0.516112	1848.84	-0.474048	1911.84	-0.431984	1974.84	-0.389919	2037.84	-0.347855	2100.84	-0.305791	2163.84	-0.263726	2226.84	-0.221662	2289.84	-0.179598	2352.84	-0.137534	2415.84	-0.0954694	2478.84	-0.0534052	2541.84	-0.0113409	2604.84	0.0307234	2667.84	0.0727876	2730.84	0.114852	2793.84
310	-0.690956	1624.84	-0.648892	1687.84	-0.606828	1750.84	-0.564764	1813.84	-0.522699	1876.84	-0.480635	1939.84	-0.438571	2002.84	-0.396506	2065.84	-0.354442	2128.84	-0.312378	2191.84	-0.270314	2254.84	-0.228249	2317.84	-0.186185	2380.84	-0.144121	2443.84	-0.102057	2506.84	-0.0599924	2569.84	-0.0179281	2632.84	0.0241361	2695.84	0.0662004	2758.84	0.108265	2821.84
320	-0.697544	1652.84	-0.655479	1715.84	-0.613415	1778.84	-0.571351	1841.84	-0.529287	1904.84	-0.487222	1967.84	-0.445158	2030.84	-0.403094	2093.84	-0.361029	2156.84	-0.318965	2219.84	-0.276901	2282.84	-0.234837	2345.84	-0.192772	2408.84	-0.150708	2471.84	-0.108644	2534.84	-0.0665796	2597.84	-0.0245154	2660.84	0.0175489	2723.84	0.0596131	2786.84	0.101677	2849.84
330	-0.704131	1680.84	-0.662067	1743.84	-0.620002	1806.84	-0.577938	1869.84	-0.535874	1932.84	-0.493809	1995.84	-0.451745	2058.84	-0.409681	2121.84	-0.367617	2184.84	-0.325552	2247.84	-0.283488	2310.84	-0.241424	2373.84	-0.19936	2436.84	-0.157295	2499.84	-0.115231	2562.84	-0.0731669	2625.84	-0.0311026	2688.84	0.0109617	2751.84	0.0530259	2814.84	0.0950902	2877.84
340	-0.710718	1708.84	-0.668654	1771.84	-0.62659	1834.84	-0.584525	1897.84	-0.542461	1960.84	-0.500397	2023.84	-0.458332	2086.84	-0.416268	2149.84	-0.374204	2212.84	-0.33214	2275.84	-0.290075	2338.84	-0.248011	2401.84	-0.205947	2464.84	-0.163883	2527.84	-0.121818	2590.84	-0.0797541	2653.84	-0.0376898	2716.84	0.00437442	2779.84	0.0464387	2842.84	0.0885029	2905.84
350	-0.717305	1736.84	-0.675241	1799.84	-0.633177	1862.84	-0.591112	1925.84	-0.549048	1988.84	-0.506984	2051.84	-0.46492	2114.84	-0.422855	2177.84	-0.380791	2240.84	-0.338727	2303.84	-0.296663	2366.84	-0.254598	2429.84	-0.212534	2492.84	-0.17047	2555.84	-0.128406	2618.84	-0.0863413	2681.84	-0.0442771	2744.84	-0.00221281	2807.84	0.0398514	2870.84	0.0819157	2933.84
360	-0.723892	1764.84	-0.681828	1827.84	-0.639764	1890.84	-0.5977	1953.84	-0.555635	2016.84	-0.513571	2079.84	-0.471507	2142.84	-0.429443	2205.84	-0.387378	2268.84	-0.345314	2331.84	-0.30325	2394.84	-0.261186	2457.84	-0.219121	2520.84	-0.177057	2583.84	-0.134993	2646.84	-0.0929286	2709.84	-0.0508643	2772.84	-0.00880005	2835.84	0.0332642	2898.84	0.0753285	2961.84
370	-0.73048	1792.84	-0.688415	1855.84	-0.646351	1918.84	-0.604287	1981.84	-0.562223	2044.84	-0.520158	2107.84	-0.478094	2170.84	-0.43603	2233.84	-0.393966	2296.84	-0.351901	2359.84	-0.309837	2422.84	-0.267773	2485.84	-0.225709	2548.84	-0.183644	2611.84	-0.14158	2674.84	-0.0995158	2737.84	-0.0574515	2800.84	-0.0153873	2863.84	0.026677	2926.84	0.0687412	2989.84
380	-0.737067	1820.84	-0.695003	1883.84	-0.652938	1946.84	-0.610874	2009.84	-0.56881	2072.84	-0.526746	2135.84	-0.484681	2198.84	-0.442617	2261.84	-0.400553	2324.84	-0.358489	2387.84	-0.316424	2450.84	-0.27436	2513.84	-0.232296	2576.84	-0.190232	2639.84	-0.148167	2702.84	-0.106103	2765.84	-0.0640388	2828.84	-0.0219745	2891.84	0.0200897	2954.84	0.062154	3017.84
390	-0.743654	1848.84	-0.70159	1911.84	-0.659526	1974.84	-0.617461	2037.84	-0.575397	2100.84	-0.533333	2163.84	-0.491269	2226.84	-0.449204	2289.84	-0.40714	2352.84	-0.365076	2415.84	-0.323012	2478.84	-0.280947	2541.84	-0.238883	2604.84	-0.196819	2667.84	-0.154755	2730.84	-0.11269	2793.84	-0.070626	2856.84	-0.0285617	2919.84	0.0135025	2982.84	0.0555668	3045.84
400	-0.750241	1876.84	-0.708177	1939.84	-0.666113	2002.84	-0.624049	2065.84	-0.581984	2128.84	-0.53992	2191.84	-0.497856	2254.84	-0.455792	2317.84	-0.413727	2380.84	-0.371663	2443.84	-0.329599	2506.84	-0.287535	2569.84	-0.24547	2632.84	-0.203406	2695.84	-0.161342	2758.84	-0.119278	2821.84	-0.0772132	2884.84	-0.035149	2947.84	0.00691528	3010.84	0.0489795	3073.84
410	-0.756829	1904.84	-0.714764	1967.84	-0.6727	2030.84	-0.630636	2093.84	-0.588572	2156.84	-0.546507	2219.84	-0.504443	2282.84	-0.462379	2345.84	-0.420315	2408.84	-0.37825	2471.84	-0.336186	2534.84	-0.294122	2597.84	-0.252058	2660.84	-0.209993	2723.84	-0.167929	2786.84	-0.125865	2849.84	-0.0838005	2912.84	-0.0417362	2975.84	0.000328051	3038.84	0.0423923	3101.84
420	-0.763416	1932.84	-0.721352	1995.84	-0.679287	2058.84	-0.637223	2121.84	-0.595159	2184.84	-0.553095	2247.84	-0.51103	2310.84	-0.468966	2373.84	-0.426902	2436.84	-0.384838	2499.84	-0.342773	2562.84	-0.300709	2625.84	-0.258645	2688.84	-0.21658	2751.84	-0.174516	2814.84	-0.132452	2877.84	-0.0903877	2940.84	-0.0483234	3003.84	-0.00625918	3066.84	0.0358051	3129.84
430	-0.770003	1960.84	-0.727939	2023.84	-0.685875	2086.84	-0.64381	2149.84	-0.601746	2212.84	-0.559682	2275.84	-0.517618	2338.84	-0.475553	2401.84	-0.433489	2464.84	-0.391425	2527.84	-0.349361	2590.84	-0.307296	2653.84	-0.265232	2716.84	-0.223168	2779.84	-0.181103	2842.84	-0.139039	2905.84	-0.0969749	2968.84	-0.0549107	3031.84	-0.0128464	3094.84	0.0292178	3157.84
440	-0.77659	1988.84	-0.734526	2051.84	-0.692462	2114.84	-0.650398	2177.84	-0.608333	2240.84	-0.566269	2303.84	-0.524205	2366.84	-0.482141	2429.84	-0.440076	2492.84	-0.398012	2555.84	-0.355948	2618.84	-0.313883	2681.84	-0.271819	2744.84	-0.229755	2807.84	-0.187691	2870.84	-0.145626	2933.84	-0.103562	2996.84	-0.0614979	3059.84	-0.0194336	3122.84	0.0226306	3185.84
450	-0.783178	2016.84	-0.741113	2079.84	-0.699049	2142.84	-0.656985	2205.84	-0.614921	2268.84	-0.572856	2331.84	-0.530792	2394.84	-0.488728	2457.84	-0.446663	2520.84	-0.404599	2583.84	-0.362535	2646.84	-0.320471	2709.84	-0.278406	2772.84	-0.236342	2835.84	-0.194278	2898.84	-0.152214	2961.84	-0.110149	3024.84	-0.0680851	3087.84	-0.0260209	3150.84	0.0160434	3213.84
460	-0.789765	2044.84	-0.747701	2107.84	-0.705636	2170.84	-0.663572	2233.84	-0.621508	2296.84	-0.579444	2359.84	-0.537379	2422.84	-0.495315	2485.84	-0.453251	2548.84	-0.411186	2611.84	-0.369122	2674.84	-0.327058	2737.84	-0.284994	2800.84	-0.242929	2863.84	-0.200865	2926.84	-0.158801	2989.84	-0.116737	3052.84	-0.0746724	3115.84	-0.0326081	3178.84	0.00945615	3241.84
470	-0.796352	2072.84	-0.754288	2135.84	-0.712224	2198.84	-0.670159	2261.84	-0.628095	2324.84	-0.586031	2387.84	-0.543966	2450.84	-0.501902	2513.84	-0.459838	2576.84	-0.417774	2639.84	-0.375709	2702.84	-0.333645	2765.84	-0.291581	2828.84	-0.249517	2891.84	-0.207452	2954.84	-0.165388	3017.84	-0.123324	3080.84	-0.0812596	3143.84	-0.0391953	3206.84	0.00286891	3269.84
480	-0.802939	2100.84	-0.760875	2163.84	-0.718811	2226.84	-0.676747	2289.84	-0.634682	2352.84	-0.592618	2415.84	-0.550554	2478.84	-0.508489	2541.84	-0.466425	2604.84	-0.424361	2667.84	-0.382297	2730.84	-0.340232	2793.84	-0.298168	2856.84	-0.256104	2919.84	-0.21404	2982.84	-0.171975	3045.84	-0.129911	3108.84	-0.0878468	3171.84	-0.0457826	3234.84	-0.00371832	3297.84
490	-0.809527	2128.84	-0.767462	2191.84	-0.725398	2254.84	-0.683334	2317.84	-0.641269	2380.84	-0.599205	2443.84	-0.557141	2506.84	-0.515077	2569.84	-0.473012	2632.84	-0.430948	2695.84	-0.388884	2758.84	-0.34682	2821.84	-0.304755	2884.84	-0.262691	2947.84	-0.220627	3010.84	-0.178563	3073.84	-0.136498	3136.84	-0.0944341	3199.84	-0.0523698	3262.84	-0.0103056	3325.84
Min	Carbohydrates	Fat total	Protein
1053.2	470	220	157.8
Protein	162.8
		50		60		70		80		90		100		110		120		130		140		150		160		170		180		190		200		210		220		230		240
300	-0.67312	1610.84	-0.631055	1673.84	-0.588991	1736.84	-0.546927	1799.84	-0.504863	1862.84	-0.462798	1925.84	-0.420734	1988.84	-0.37867	2051.84	-0.336606	2114.84	-0.294541	2177.84	-0.252477	2240.84	-0.210413	2303.84	-0.168348	2366.84	-0.126284	2429.84	-0.0842199	2492.84	-0.0421557	2555.84	-9.14211e-05	2618.84	0.0419728	2681.84	0.0840371	2744.84	0.126101	2807.84
310	-0.679707	1638.84	-0.637643	1701.84	-0.595578	1764.84	-0.553514	1827.84	-0.51145	1890.84	-0.469386	1953.84	-0.427321	2016.84	-0.385257	2079.84	-0.343193	2142.84	-0.301128	2205.84	-0.259064	2268.84	-0.217	2331.84	-0.174936	2394.84	-0.132871	2457.84	-0.0908072	2520.84	-0.0487429	2583.84	-0.00667865	2646.84	0.0353856	2709.84	0.0774499	2772.84	0.119514	2835.84
320	-0.686294	1666.84	-0.64423	1729.84	-0.602166	1792.84	-0.560101	1855.84	-0.518037	1918.84	-0.475973	1981.84	-0.433909	2044.84	-0.391844	2107.84	-0.34978	2170.84	-0.307716	2233.84	-0.265651	2296.84	-0.223587	2359.84	-0.181523	2422.84	-0.139459	2485.84	-0.0973944	2548.84	-0.0553301	2611.84	-0.0132659	2674.84	0.0287984	2737.84	0.0708626	2800.84	0.112927	2863.84
330	-0.692881	1694.84	-0.650817	1757.84	-0.608753	1820.84	-0.566689	1883.84	-0.524624	1946.84	-0.48256	2009.84	-0.440496	2072.84	-0.398431	2135.84	-0.356367	2198.84	-0.314303	2261.84	-0.272239	2324.84	-0.230174	2387.84	-0.18811	2450.84	-0.146046	2513.84	-0.103982	2576.84	-0.0619174	2639.84	-0.0198531	2702.84	0.0222111	2765.84	0.0642754	2828.84	0.10634	2891.84
340	-0.699469	1722.84	-0.657404	1785.84	-0.61534	1848.84	-0.573276	1911.84	-0.531211	1974.84	-0.489147	2037.84	-0.447083	2100.84	-0.405019	2163.84	-0.362954	2226.84	-0.32089	2289.84	-0.278826	2352.84	-0.236762	2415.84	-0.194697	2478.84	-0.152633	2541.84	-0.110569	2604.84	-0.0685046	2667.84	-0.0264404	2730.84	0.0156239	2793.84	0.0576882	2856.84	0.0997524	2919.84
350	-0.706056	1750.84	-0.663992	1813.84	-0.621927	1876.84	-0.579863	1939.84	-0.537799	2002.84	-0.495734	2065.84	-0.45367	2128.84	-0.411606	2191.84	-0.369542	2254.84	-0.327477	2317.84	-0.285413	2380.84	-0.243349	2443.84	-0.201285	2506.84	-0.15922	2569.84	-0.117156	2632.84	-0.0750918	2695.84	-0.0330276	2758.84	0.00903668	2821.84	0.0511009	2884.84	0.0931652	2947.84
360	-0.712643	1778.84	-0.670579	1841.84	-0.628514	1904.84	-0.58645	1967.84	-0.544386	2030.84	-0.502322	2093.84	-0.460257	2156.84	-0.418193	2219.84	-0.376129	2282.84	-0.334065	2345.84	-0.292	2408.84	-0.249936	2471.84	-0.207872	2534.84	-0.165808	2597.84	-0.123743	2660.84	-0.0816791	2723.84	-0.0396148	2786.84	0.00244944	2849.84	0.0445137	2912.84	0.086578	2975.84
370	-0.71923	1806.84	-0.677166	1869.84	-0.635102	1932.84	-0.593037	1995.84	-0.550973	2058.84	-0.508909	2121.84	-0.466845	2184.84	-0.42478	2247.84	-0.382716	2310.84	-0.340652	2373.84	-0.298588	2436.84	-0.256523	2499.84	-0.214459	2562.84	-0.172395	2625.84	-0.130331	2688.84	-0.0882663	2751.84	-0.0462021	2814.84	-0.00413779	2877.84	0.0379265	2940.84	0.0799907	3003.84
380	-0.725817	1834.84	-0.683753	1897.84	-0.641689	1960.84	-0.599625	2023.84	-0.55756	2086.84	-0.515496	2149.84	-0.473432	2212.84	-0.431368	2275.84	-0.389303	2338.84	-0.347239	2401.84	-0.305175	2464.84	-0.263111	2527.84	-0.221046	2590.84	-0.178982	2653.84	-0.136918	2716.84	-0.0948535	2779.84	-0.0527893	2842.84	-0.010725	2905.84	0.0313392	2968.84	0.0734035	3031.84
390	-0.732405	1862.84	-0.69034	1925.84	-0.648276	1988.84	-0.606212	2051.84	-0.564148	2114.84	-0.522083	2177.84	-0.480019	2240.84	-0.437955	2303.84	-0.395891	2366.84	-0.353826	2429.84	-0.311762	2492.84	-0.269698	2555.84	-0.227634	2618.84	-0.185569	2681.84	-0.143505	2744.84	-0.101441	2807.84	-0.0593765	2870.84	-0.0173123	2933.84	0.024752	2996.84	0.0668163	3059.84
400	-0.738992	1890.84	-0.696928	1953.84	-0.654863	2016.84	-0.612799	2079.84	-0.570735	2142.84	-0.528671	2205.84	-0.486606	2268.84	-0.444542	2331.84	-0.402478	2394.84	-0.360414	2457.84	-0.318349	2520.84	-0.276285	2583.84	-0.234221	2646.84	-0.192157	2709.84	-0.150092	2772.84	-0.108028	2835.84	-0.0659638	2898.84	-0.0238995	2961.84	0.0181648	3024.84	0.060229	3087.84
410	-0.745579	1918.84	-0.703515	1981.84	-0.661451	2044.84	-0.619386	2107.84	-0.577322	2170.84	-0.535258	2233.84	-0.493194	2296.84	-0.451129	2359.84	-0.409065	2422.84	-0.367001	2485.84	-0.324937	2548.84	-0.282872	2611.84	-0.240808	2674.84	-0.198744	2737.84	-0.15668	2800.84	-0.114615	2863.84	-0.072551	2926.84	-0.0304867	2989.84	0.0115775	3052.84	0.0536418	3115.84
420	-0.752166	1946.84	-0.710102	2009.84	-0.668038	2072.84	-0.625974	2135.84	-0.583909	2198.84	-0.541845	2261.84	-0.499781	2324.84	-0.457717	2387.84	-0.415652	2450.84	-0.373588	2513.84	-0.331524	2576.84	-0.28946	2639.84	-0.247395	2702.84	-0.205331	2765.84	-0.163267	2828.84	-0.121202	2891.84	-0.0791382	2954.84	-0.037074	3017.84	0.00499031	3080.84	0.0470546	3143.84
430	-0.758754	1974.84	-0.716689	2037.84	-0.674625	2100.84	-0.632561	2163.84	-0.590497	2226.84	-0.548432	2289.84	-0.506368	2352.84	-0.464304	2415.84	-0.42224	2478.84	-0.380175	2541.84	-0.338111	2604.84	-0.296047	2667.84	-0.253982	2730.84	-0.211918	2793.84	-0.169854	2856.84	-0.12779	2919.84	-0.0857255	2982.84	-0.0436612	3045.84	-0.00159693	3108.84	0.0404673	3171.84
440	-0.765341	2002.84	-0.723277	2065.84	-0.681212	2128.84	-0.639148	2191.84	-0.597084	2254.84	-0.55502	2317.84	-0.512955	2380.84	-0.470891	2443.84	-0.428827	2506.84	-0.386763	2569.84	-0.344698	2632.84	-0.302634	2695.84	-0.26057	2758.84	-0.218505	2821.84	-0.176441	2884.84	-0.134377	2947.84	-0.0923127	3010.84	-0.0502484	3073.84	-0.00818416	3136.84	0.0338801	3199.84
450	-0.771928	2030.84	-0.729864	2093.84	-0.6878	2156.84	-0.645735	2219.84	-0.603671	2282.84	-0.561607	2345.84	-0.519543	2408.84	-0.477478	2471.84	-0.435414	2534.84	-0.39335	2597.84	-0.351285	2660.84	-0.309221	2723.84	-0.267157	2786.84	-0.225093	2849.84	-0.183028	2912.84	-0.140964	2975.84	-0.0988999	3038.84	-0.0568357	3101.84	-0.0147714	3164.84	0.0272929	3227.84
460	-0.778515	2058.84	-0.736451	2121.84	-0.694387	2184.84	-0.652323	2247.84	-0.610258	2310.84	-0.568194	2373.84	-0.52613	2436.84	-0.484066	2499.84	-0.442001	2562.84	-0.399937	2625.84	-0.357873	2688.84	-0.315808	2751.84	-0.273744	2814.84	-0.23168	2877.84	-0.189616	2940.84	-0.147551	3003.84	-0.105487	3066.84	-0.0634229	3129.84	-0.0213586	3192.84	0.0207056	3255.84
470	-0.785103	2086.84	-0.743038	2149.84	-0.700974	2212.84	-0.65891	2275.84	-0.616846	2338.84	-0.574781	2401.84	-0.532717	2464.84	-0.490653	2527.84	-0.448588	2590.84	-0.406524	2653.84	-0.36446	2716.84	-0.322396	2779.84	-0.280331	2842.84	-0.238267	2905.84	-0.196203	2968.84	-0.154139	3031.84	-0.112074	3094.84	-0.0700101	3157.84	-0.0279459	3220.84	0.0141184	3283.84
480	-0.79169	2114.84	-0.749626	2177.84	-0.707561	2240.84	-0.665497	2303.84	-0.623433	2366.84	-0.581368	2429.84	-0.539304	2492.84	-0.49724	2555.84	-0.455176	2618.84	-0.413111	2681.84	-0.371047	2744.84	-0.328983	2807.84	-0.286919	2870.84	-0.244854	2933.84	-0.20279	2996.84	-0.160726	3059.84	-0.118662	3122.84	-0.0765974	3185.84	-0.0345331	3248.84	0.00753117	3311.84
490	-0.798277	2142.84	-0.756213	2205.84	-0.714149	2268.84	-0.672084	2331.84	-0.63002	2394.84	-0.587956	2457.84	-0.545891	2520.84	-0.503827	2583.84	-0.461763	2646.84	-0.419699	2709.84	-0.377634	2772.84	-0.33557	2835.84	-0.293506	2898.84	-0.251442	2961.84	-0.209377	3024.84	-0.167313	3087.84	-0.125249	3150.84	-0.0831846	3213.84	-0.0411203	3276.84	0.000943935	3339.84
Min	Carbohydrates	Fat total	Protein
1031.2	450	210	162.8
Protein	167.8
		50		60		70		80		90		100		110		120		130		140		150		160		170		180		190		200		210		220		230		240
300	-0.66187	1624.84	-0.619806	1687.84	-0.577742	1750.84	-0.535677	1813.84	-0.493613	1876.84	-0.451549	1939.84	-0.409485	2002.84	-0.36742	2065.84	-0.325356	2128.84	-0.283292	2191.84	-0.241228	2254.84	-0.199163	2317.84	-0.157099	2380.84	-0.115035	2443.84	-0.0729705	2506.84	-0.0309062	2569.84	0.0111581	2632.84	0.0532223	2695.84	0.0952866	2758.84	0.137351	2821.84
310	-0.668457	1652.84	-0.626393	1715.84	-0.584329	1778.84	-0.542265	1841.84	-0.5002	1904.84	-0.458136	1967.84	-0.416072	2030.84	-0.374008	2093.84	-0.331943	2156.84	-0.289879	2219.84	-0.247815	2282.84	-0.20575	2345.84	-0.163686	2408.84	-0.121622	2471.84	-0.0795577	2534.84	-0.0374934	2597.84	0.00457083	2660.84	0.0466351	2723.84	0.0886994	2786.84	0.130764	2849.84
320	-0.675045	1680.84	-0.63298	1743.84	-0.590916	1806.84	-0.548852	1869.84	-0.506788	1932.84	-0.464723	1995.84	-0.422659	2058.84	-0.380595	2121.84	-0.33853	2184.84	-0.296466	2247.84	-0.254402	2310.84	-0.212338	2373.84	-0.170273	2436.84	-0.128209	2499.84	-0.0861449	2562.84	-0.0440807	2625.84	-0.0020164	2688.84	0.0400479	2751.84	0.0821121	2814.84	0.124176	2877.84
330	-0.681632	1708.84	-0.639568	1771.84	-0.597503	1834.84	-0.555439	1897.84	-0.513375	1960.84	-0.471311	2023.84	-0.429246	2086.84	-0.387182	2149.84	-0.345118	2212.84	-0.303053	2275.84	-0.260989	2338.84	-0.218925	2401.84	-0.176861	2464.84	-0.134796	2527.84	-0.0927322	2590.84	-0.0506679	2653.84	-0.00860363	2716.84	0.0334606	2779.84	0.0755249	2842.84	0.117589	2905.84
340	-0.688219	1736.84	-0.646155	1799.84	-0.604091	1862.84	-0.562026	1925.84	-0.519962	1988.84	-0.477898	2051.84	-0.435833	2114.84	-0.393769	2177.84	-0.351705	2240.84	-0.309641	2303.84	-0.267576	2366.84	-0.225512	2429.84	-0.183448	2492.84	-0.141384	2555.84	-0.0993194	2618.84	-0.0572551	2681.84	-0.0151909	2744.84	0.0268734	2807.84	0.0689377	2870.84	0.111002	2933.84
350	-0.694806	1764.84	-0.652742	1827.84	-0.610678	1890.84	-0.568613	1953.84	-0.526549	2016.84	-0.484485	2079.84	-0.442421	2142.84	-0.400356	2205.84	-0.358292	2268.84	-0.316228	2331.84	-0.274164	2394.84	-0.232099	2457.84	-0.190035	2520.84	-0.147971	2583.84	-0.105907	2646.84	-0.0638424	2709.84	-0.0217781	2772.84	0.0202862	2835.84	0.0623504	2898.84	0.104415	2961.84
360	-0.701394	1792.84	-0.659329	1855.84	-0.617265	1918.84	-0.575201	1981.84	-0.533136	2044.84	-0.491072	2107.84	-0.449008	2170.84	-0.406944	2233.84	-0.364879	2296.84	-0.322815	2359.84	-0.280751	2422.84	-0.238687	2485.84	-0.196622	2548.84	-0.154558	2611.84	-0.112494	2674.84	-0.0704296	2737.84	-0.0283653	2800.84	0.0136989	2863.84	0.0557632	2926.84	0.0978275	2989.84
370	-0.707981	1820.84	-0.665916	1883.84	-0.623852	1946.84	-0.581788	2009.84	-0.539724	2072.84	-0.497659	2135.84	-0.455595	2198.84	-0.413531	2261.84	-0.371467	2324.84	-0.329402	2387.84	-0.287338	2450.84	-0.245274	2513.84	-0.20321	2576.84	-0.161145	2639.84	-0.119081	2702.84	-0.0770168	2765.84	-0.0349526	2828.84	0.0071117	2891.84	0.049176	2954.84	0.0912402	3017.84
380	-0.714568	1848.84	-0.672504	1911.84	-0.630439	1974.84	-0.588375	2037.84	-0.546311	2100.84	-0.504247	2163.84	-0.462182	2226.84	-0.420118	2289.84	-0.378054	2352.84	-0.33599	2415.84	-0.293925	2478.84	-0.251861	2541.84	-0.209797	2604.84	-0.167733	2667.84	-0.125668	2730.84	-0.0836041	2793.84	-0.0415398	2856.84	0.000524463	2919.84	0.0425887	2982.84	0.084653	3045.84
390	-0.721155	1876.84	-0.679091	1939.84	-0.637027	2002.84	-0.594962	2065.84	-0.552898	2128.84	-0.510834	2191.84	-0.46877	2254.84	-0.426705	2317.84	-0.384641	2380.84	-0.342577	2443.84	-0.300513	2506.84	-0.258448	2569.84	-0.216384	2632.84	-0.17432	2695.84	-0.132256	2758.84	-0.0901913	2821.84	-0.048127	2884.84	-0.00606277	2947.84	0.0360015	3010.84	0.0780658	3073.84
400	-0.727742	1904.84	-0.685678	1967.84	-0.643614	2030.84	-0.60155	2093.84	-0.559485	2156.84	-0.517421	2219.84	-0.475357	2282.84	-0.433293	2345.84	-0.391228	2408.84	-0.349164	2471.84	-0.3071	2534.84	-0.265036	2597.84	-0.222971	2660.84	-0.180907	2723.84	-0.138843	2786.84	-0.0967785	2849.84	-0.0547143	2912.84	-0.01265	2975.84	0.0294143	3038.84	0.0714785	3101.84
410	-0.73433	1932.84	-0.692265	1995.84	-0.650201	2058.84	-0.608137	2121.84	-0.566073	2184.84	-0.524008	2247.84	-0.481944	2310.84	-0.43988	2373.84	-0.397816	2436.84	-0.355751	2499.84	-0.313687	2562.84	-0.271623	2625.84	-0.229559	2688.84	-0.187494	2751.84	-0.14543	2814.84	-0.103366	2877.84	-0.0613015	2940.84	-0.0192372	3003.84	0.022827	3066.84	0.0648913	3129.84
420	-0.740917	1960.84	-0.698853	2023.84	-0.656788	2086.84	-0.614724	2149.84	-0.57266	2212.84	-0.530596	2275.84	-0.488531	2338.84	-0.446467	2401.84	-0.404403	2464.84	-0.362339	2527.84	-0.320274	2590.84	-0.27821	2653.84	-0.236146	2716.84	-0.194082	2779.84	-0.152017	2842.84	-0.109953	2905.84	-0.0678887	2968.84	-0.0258245	3031.84	0.0162398	3094.84	0.0583041	3157.84
430	-0.747504	1988.84	-0.70544	2051.84	-0.663376	2114.84	-0.621311	2177.84	-0.579247	2240.84	-0.537183	2303.84	-0.495119	2366.84	-0.453054	2429.84	-0.41099	2492.84	-0.368926	2555.84	-0.326862	2618.84	-0.284797	2681.84	-0.242733	2744.84	-0.200669	2807.84	-0.158604	2870.84	-0.11654	2933.84	-0.074476	2996.84	-0.0324117	3059.84	0.00965256	3122.84	0.0517168	3185.84
440	-0.754091	2016.84	-0.712027	2079.84	-0.669963	2142.84	-0.627899	2205.84	-0.585834	2268.84	-0.54377	2331.84	-0.501706	2394.84	-0.459642	2457.84	-0.417577	2520.84	-0.375513	2583.84	-0.333449	2646.84	-0.291385	2709.84	-0.24932	2772.84	-0.207256	2835.84	-0.165192	2898.84	-0.123127	2961.84	-0.0810632	3024.84	-0.0389989	3087.84	0.00306533	3150.84	0.0451296	3213.84
450	-0.760679	2044.84	-0.718614	2107.84	-0.67655	2170.84	-0.634486	2233.84	-0.592422	2296.84	-0.550357	2359.84	-0.508293	2422.84	-0.466229	2485.84	-0.424165	2548.84	-0.3821	2611.84	-0.340036	2674.84	-0.297972	2737.84	-0.255907	2800.84	-0.213843	2863.84	-0.171779	2926.84	-0.129715	2989.84	-0.0876504	3052.84	-0.0455862	3115.84	-0.00352191	3178.84	0.0385424	3241.84
460	-0.767266	2072.84	-0.725202	2135.84	-0.683137	2198.84	-0.641073	2261.84	-0.599009	2324.84	-0.556945	2387.84	-0.51488	2450.84	-0.472816	2513.84	-0.430752	2576.84	-0.388687	2639.84	-0.346623	2702.84	-0.304559	2765.84	-0.262495	2828.84	-0.22043	2891.84	-0.178366	2954.84	-0.136302	3017.84	-0.0942377	3080.84	-0.0521734	3143.84	-0.0101091	3206.84	0.0319551	3269.84
470	-0.773853	2100.84	-0.731789	2163.84	-0.689725	2226.84	-0.64766	2289.84	-0.605596	2352.84	-0.563532	2415.84	-0.521468	2478.84	-0.479403	2541.84	-0.437339	2604.84	-0.395275	2667.84	-0.35321	2730.84	-0.311146	2793.84	-0.269082	2856.84	-0.227018	2919.84	-0.184953	2982.84	-0.142889	3045.84	-0.100825	3108.84	-0.0587606	3171.84	-0.0166964	3234.84	0.0253679	3297.84
480	-0.78044	2128.84	-0.738376	2191.84	-0.696312	2254.84	-0.654248	2317.84	-0.612183	2380.84	-0.570119	2443.84	-0.528055	2506.84	-0.48599	2569.84	-0.443926	2632.84	-0.401862	2695.84	-0.359798	2758.84	-0.317733	2821.84	-0.275669	2884.84	-0.233605	2947.84	-0.191541	3010.84	-0.149476	3073.84	-0.107412	3136.84	-0.0653479	3199.84	-0.0232836	3262.84	0.0187807	3325.84
490	-0.787028	2156.84	-0.744963	2219.84	-0.702899	2282.84	-0.660835	2345.84	-0.61877	2408.84	-0.576706	2471.84	-0.534642	2534.84	-0.492578	2597.84	-0.450513	2660.84	-0.408449	2723.84	-0.366385	2786.84	-0.324321	2849.84	-0.282256	2912.84	-0.240192	2975.84	-0.198128	3038.84	-0.156064	3101.84	-0.113999	3164.84	-0.0719351	3227.84	-0.0298708	3290.84	0.0121934	3353.84
Min	Carbohydrates	Fat total	Protein
1011.2	460	210	167.8
Protein	172.8
		50		60		70		80		90		100		110		120		130		140		150		160		170		180		190		200		210		220		230		240
300	-0.650621	1638.84	-0.608556	1701.84	-0.566492	1764.84	-0.524428	1827.84	-0.482364	1890.84	-0.440299	1953.84	-0.398235	2016.84	-0.356171	2079.84	-0.314107	2142.84	-0.272042	2205.84	-0.229978	2268.84	-0.187914	2331.84	-0.145849	2394.84	-0.103785	2457.84	-0.061721	2520.84	-0.0196567	2583.84	0.0224076	2646.84	0.0644718	2709.84	0.106536	2772.84	0.1486	2835.84
310	-0.657208	1666.84	-0.615144	1729.84	-0.573079	1792.84	-0.531015	1855.84	-0.488951	1918.84	-0.446887	1981.84	-0.404822	2044.84	-0.362758	2107.84	-0.320694	2170.84	-0.27863	2233.84	-0.236565	2296.84	-0.194501	2359.84	-0.152437	2422.84	-0.110372	2485.84	-0.0683082	2548.84	-0.0262439	2611.84	0.0158203	2674.84	0.0578846	2737.84	0.0999488	2800.84	0.142013	2863.84
320	-0.663795	1694.84	-0.621731	1757.84	-0.579667	1820.84	-0.537602	1883.84	-0.495538	1946.84	-0.453474	2009.84	-0.41141	2072.84	-0.369345	2135.84	-0.327281	2198.84	-0.285217	2261.84	-0.243152	2324.84	-0.201088	2387.84	-0.159024	2450.84	-0.11696	2513.84	-0.0748954	2576.84	-0.0328312	2639.84	0.00923309	2702.84	0.0512973	2765.84	0.0933616	2828.84	0.135426	2891.84
330	-0.670382	1722.84	-0.628318	1785.84	-0.586254	1848.84	-0.54419	1911.84	-0.502125	1974.84	-0.460061	2037.84	-0.417997	2100.84	-0.375932	2163.84	-0.333868	2226.84	-0.291804	2289.84	-0.24974	2352.84	-0.207675	2415.84	-0.165611	2478.84	-0.123547	2541.84	-0.0814827	2604.84	-0.0394184	2667.84	0.00264585	2730.84	0.0447101	2793.84	0.0867744	2856.84	0.128839	2919.84
340	-0.67697	1750.84	-0.634905	1813.84	-0.592841	1876.84	-0.550777	1939.84	-0.508713	2002.84	-0.466648	2065.84	-0.424584	2128.84	-0.38252	2191.84	-0.340455	2254.84	-0.298391	2317.84	-0.256327	2380.84	-0.214263	2443.84	-0.172198	2506.84	-0.130134	2569.84	-0.0880699	2632.84	-0.0460056	2695.84	-0.00394138	2758.84	0.0381229	2821.84	0.0801871	2884.84	0.122251	2947.84
350	-0.683557	1778.84	-0.641493	1841.84	-0.599428	1904.84	-0.557364	1967.84	-0.5153	2030.84	-0.473235	2093.84	-0.431171	2156.84	-0.389107	2219.84	-0.347043	2282.84	-0.304978	2345.84	-0.262914	2408.84	-0.22085	2471.84	-0.178786	2534.84	-0.136721	2597.84	-0.0946571	2660.84	-0.0525929	2723.84	-0.0105286	2786.84	0.0315357	2849.84	0.0735999	2912.84	0.115664	2975.84
360	-0.690144	1806.84	-0.64808	1869.84	-0.606016	1932.84	-0.563951	1995.84	-0.521887	2058.84	-0.479823	2121.84	-0.437758	2184.84	-0.395694	2247.84	-0.35363	2310.84	-0.311566	2373.84	-0.269501	2436.84	-0.227437	2499.84	-0.185373	2562.84	-0.143309	2625.84	-0.101244	2688.84	-0.0591801	2751.84	-0.0171158	2814.84	0.0249484	2877.84	0.0670127	2940.84	0.109077	3003.84
370	-0.696731	1834.84	-0.654667	1897.84	-0.612603	1960.84	-0.570538	2023.84	-0.528474	2086.84	-0.48641	2149.84	-0.444346	2212.84	-0.402281	2275.84	-0.360217	2338.84	-0.318153	2401.84	-0.276089	2464.84	-0.234024	2527.84	-0.19196	2590.84	-0.149896	2653.84	-0.107832	2716.84	-0.0657673	2779.84	-0.0237031	2842.84	0.0183612	2905.84	0.0604254	2968.84	0.10249	3031.84
380	-0.703318	1862.84	-0.661254	1925.84	-0.61919	1988.84	-0.577126	2051.84	-0.535061	2114.84	-0.492997	2177.84	-0.450933	2240.84	-0.408869	2303.84	-0.366804	2366.84	-0.32474	2429.84	-0.282676	2492.84	-0.240612	2555.84	-0.198547	2618.84	-0.156483	2681.84	-0.114419	2744.84	-0.0723546	2807.84	-0.0302903	2870.84	0.011774	2933.84	0.0538382	2996.84	0.0959025	3059.84
390	-0.709906	1890.84	-0.667841	1953.84	-0.625777	2016.84	-0.583713	2079.84	-0.541649	2142.84	-0.499584	2205.84	-0.45752	2268.84	-0.415456	2331.84	-0.373392	2394.84	-0.331327	2457.84	-0.289263	2520.84	-0.247199	2583.84	-0.205135	2646.84	-0.16307	2709.84	-0.121006	2772.84	-0.0789418	2835.84	-0.0368775	2898.84	0.00518672	2961.84	0.047251	3024.84	0.0893152	3087.84
400	-0.716493	1918.84	-0.674429	1981.84	-0.632364	2044.84	-0.5903	2107.84	-0.548236	2170.84	-0.506172	2233.84	-0.464107	2296.84	-0.422043	2359.84	-0.379979	2422.84	-0.337915	2485.84	-0.29585	2548.84	-0.253786	2611.84	-0.211722	2674.84	-0.169658	2737.84	-0.127593	2800.84	-0.085529	2863.84	-0.0434648	2926.84	-0.00140052	2989.84	0.0406637	3052.84	0.082728	3115.84
410	-0.72308	1946.84	-0.681016	2009.84	-0.638952	2072.84	-0.596887	2135.84	-0.554823	2198.84	-0.512759	2261.84	-0.470695	2324.84	-0.42863	2387.84	-0.386566	2450.84	-0.344502	2513.84	-0.302438	2576.84	-0.260373	2639.84	-0.218309	2702.84	-0.176245	2765.84	-0.134181	2828.84	-0.0921163	2891.84	-0.050052	2954.84	-0.00798775	3017.84	0.0340765	3080.84	0.0761408	3143.84
420	-0.729667	1974.84	-0.687603	2037.84	-0.645539	2100.84	-0.603475	2163.84	-0.56141	2226.84	-0.519346	2289.84	-0.477282	2352.84	-0.435218	2415.84	-0.393153	2478.84	-0.351089	2541.84	-0.309025	2604.84	-0.266961	2667.84	-0.224896	2730.84	-0.182832	2793.84	-0.140768	2856.84	-0.0987035	2919.84	-0.0566392	2982.84	-0.014575	3045.84	0.0274893	3108.84	0.0695535	3171.84
430	-0.736255	2002.84	-0.69419	2065.84	-0.652126	2128.84	-0.610062	2191.84	-0.567998	2254.84	-0.525933	2317.84	-0.483869	2380.84	-0.441805	2443.84	-0.399741	2506.84	-0.357676	2569.84	-0.315612	2632.84	-0.273548	2695.84	-0.231484	2758.84	-0.189419	2821.84	-0.147355	2884.84	-0.105291	2947.84	-0.0632265	3010.84	-0.0211622	3073.84	0.020902	3136.84	0.0629663	3199.84
440	-0.742842	2030.84	-0.700778	2093.84	-0.658713	2156.84	-0.616649	2219.84	-0.574585	2282.84	-0.532521	2345.84	-0.490456	2408.84	-0.448392	2471.84	-0.406328	2534.84	-0.364264	2597.84	-0.322199	2660.84	-0.280135	2723.84	-0.238071	2786.84	-0.196006	2849.84	-0.153942	2912.84	-0.111878	2975.84	-0.0698137	3038.84	-0.0277494	3101.84	0.0143148	3164.84	0.0563791	3227.84
450	-0.749429	2058.84	-0.707365	2121.84	-0.665301	2184.84	-0.623236	2247.84	-0.581172	2310.84	-0.539108	2373.84	-0.497044	2436.84	-0.454979	2499.84	-0.412915	2562.84	-0.370851	2625.84	-0.328787	2688.84	-0.286722	2751.84	-0.244658	2814.84	-0.202594	2877.84	-0.160529	2940.84	-0.118465	3003.84	-0.0764009	3066.84	-0.0343367	3129.84	0.00772758	3192.84	0.0497918	3255.84
460	-0.756016	2086.84	-0.713952	2149.84	-0.671888	2212.84	-0.629824	2275.84	-0.587759	2338.84	-0.545695	2401.84	-0.503631	2464.84	-0.461567	2527.84	-0.419502	2590.84	-0.377438	2653.84	-0.335374	2716.84	-0.293309	2779.84	-0.251245	2842.84	-0.209181	2905.84	-0.167117	2968.84	-0.125052	3031.84	-0.0829882	3094.84	-0.0409239	3157.84	0.00114035	3220.84	0.0432046	3283.84
470	-0.762604	2114.84	-0.720539	2177.84	-0.678475	2240.84	-0.636411	2303.84	-0.594347	2366.84	-0.552282	2429.84	-0.510218	2492.84	-0.468154	2555.84	-0.426089	2618.84	-0.384025	2681.84	-0.341961	2744.84	-0.299897	2807.84	-0.257832	2870.84	-0.215768	2933.84	-0.173704	2996.84	-0.13164	3059.84	-0.0895754	3122.84	-0.0475111	3185.84	-0.00544689	3248.84	0.0366174	3311.84
480	-0.769191	2142.84	-0.727127	2205.84	-0.685062	2268.84	-0.642998	2331.84	-0.600934	2394.84	-0.55887	2457.84	-0.516805	2520.84	-0.474741	2583.84	-0.432677	2646.84	-0.390612	2709.84	-0.348548	2772.84	-0.306484	2835.84	-0.26442	2898.84	-0.222355	2961.84	-0.180291	3024.84	-0.138227	3087.84	-0.0961626	3150.84	-0.0540984	3213.84	-0.0120341	3276.84	0.0300301	3339.84
490	-0.775778	2170.84	-0.733714	2233.84	-0.69165	2296.84	-0.649585	2359.84	-0.607521	2422.84	-0.565457	2485.84	-0.523392	2548.84	-0.481328	2611.84	-0.439264	2674.84	-0.3972	2737.84	-0.355135	2800.84	-0.313071	2863.84	-0.271007	2926.84	-0.228943	2989.84	-0.186878	3052.84	-0.144814	3115.84	-0.10275	3178.84	-0.0606856	3241.84	-0.0186214	3304.84	0.0234429	3367.84
Min	Carbohydrates	Fat total	Protein
1023.2	470	210	172.8
Protein	177.8
		50		60		70		80		90		100		110		120		130		140		150		160		170		180		190		200		210		220		230		240
300	-0.639371	1652.84	-0.597307	1715.84	-0.555243	1778.84	-0.513178	1841.84	-0.471114	1904.84	-0.42905	1967.84	-0.386986	2030.84	-0.344921	2093.84	-0.302857	2156.84	-0.260793	2219.84	-0.218729	2282.84	-0.176664	2345.84	-0.1346	2408.84	-0.0925357	2471.84	-0.0504715	2534.84	-0.00840722	2597.84	0.033657	2660.84	0.0757213	2723.84	0.117786	2786.84	0.15985	2849.84
310	-0.645958	1680.84	-0.603894	1743.84	-0.56183	1806.84	-0.519766	1869.84	-0.477701	1932.84	-0.435637	1995.84	-0.393573	2058.84	-0.351509	2121.84	-0.309444	2184.84	-0.26738	2247.84	-0.225316	2310.84	-0.183251	2373.84	-0.141187	2436.84	-0.099123	2499.84	-0.0570587	2562.84	-0.0149945	2625.84	0.0270698	2688.84	0.0691341	2751.84	0.111198	2814.84	0.153263	2877.84
320	-0.652546	1708.84	-0.610481	1771.84	-0.568417	1834.84	-0.526353	1897.84	-0.484289	1960.84	-0.442224	2023.84	-0.40016	2086.84	-0.358096	2149.84	-0.316032	2212.84	-0.273967	2275.84	-0.231903	2338.84	-0.189839	2401.84	-0.147774	2464.84	-0.10571	2527.84	-0.0636459	2590.84	-0.0215817	2653.84	0.0204826	2716.84	0.0625468	2779.84	0.104611	2842.84	0.146675	2905.84
330	-0.659133	1736.84	-0.617069	1799.84	-0.575004	1862.84	-0.53294	1925.84	-0.490876	1988.84	-0.448812	2051.84	-0.406747	2114.84	-0.364683	2177.84	-0.322619	2240.84	-0.280554	2303.84	-0.23849	2366.84	-0.196426	2429.84	-0.154362	2492.84	-0.112297	2555.84	-0.0702332	2618.84	-0.0281689	2681.84	0.0138953	2744.84	0.0559596	2807.84	0.0980239	2870.84	0.140088	2933.84
340	-0.66572	1764.84	-0.623656	1827.84	-0.581592	1890.84	-0.539527	1953.84	-0.497463	2016.84	-0.455399	2079.84	-0.413335	2142.84	-0.37127	2205.84	-0.329206	2268.84	-0.287142	2331.84	-0.245077	2394.84	-0.203013	2457.84	-0.160949	2520.84	-0.118885	2583.84	-0.0768204	2646.84	-0.0347562	2709.84	0.00730811	2772.84	0.0493724	2835.84	0.0914366	2898.84	0.133501	2961.84
350	-0.672307	1792.84	-0.630243	1855.84	-0.588179	1918.84	-0.546115	1981.84	-0.50405	2044.84	-0.461986	2107.84	-0.419922	2170.84	-0.377857	2233.84	-0.335793	2296.84	-0.293729	2359.84	-0.251665	2422.84	-0.2096	2485.84	-0.167536	2548.84	-0.125472	2611.84	-0.0834076	2674.84	-0.0413434	2737.84	0.000720876	2800.84	0.0427851	2863.84	0.0848494	2926.84	0.126914	2989.84
360	-0.678895	1820.84	-0.63683	1883.84	-0.594766	1946.84	-0.552702	2009.84	-0.510637	2072.84	-0.468573	2135.84	-0.426509	2198.84	-0.384445	2261.84	-0.34238	2324.84	-0.300316	2387.84	-0.258252	2450.84	-0.216188	2513.84	-0.174123	2576.84	-0.132059	2639.84	-0.0899949	2702.84	-0.0479306	2765.84	-0.00586636	2828.84	0.0361979	2891.84	0.0782622	2954.84	0.120326	3017.84
370	-0.685482	1848.84	-0.643418	1911.84	-0.601353	1974.84	-0.559289	2037.84	-0.517225	2100.84	-0.47516	2163.84	-0.433096	2226.84	-0.391032	2289.84	-0.348968	2352.84	-0.306903	2415.84	-0.264839	2478.84	-0.222775	2541.84	-0.180711	2604.84	-0.138646	2667.84	-0.0965821	2730.84	-0.0545179	2793.84	-0.0124536	2856.84	0.0296107	2919.84	0.0716749	2982.84	0.113739	3045.84
380	-0.692069	1876.84	-0.650005	1939.84	-0.60794	2002.84	-0.565876	2065.84	-0.523812	2128.84	-0.481748	2191.84	-0.439683	2254.84	-0.397619	2317.84	-0.355555	2380.84	-0.313491	2443.84	-0.271426	2506.84	-0.229362	2569.84	-0.187298	2632.84	-0.145234	2695.84	-0.103169	2758.84	-0.0611051	2821.84	-0.0190408	2884.84	0.0230234	2947.84	0.0650877	3010.84	0.107152	3073.84
390	-0.698656	1904.84	-0.656592	1967.84	-0.614528	2030.84	-0.572463	2093.84	-0.530399	2156.84	-0.488335	2219.84	-0.446271	2282.84	-0.404206	2345.84	-0.362142	2408.84	-0.320078	2471.84	-0.278014	2534.84	-0.235949	2597.84	-0.193885	2660.84	-0.151821	2723.84	-0.109757	2786.84	-0.0676923	2849.84	-0.0256281	2912.84	0.0164362	2975.84	0.0585005	3038.84	0.100565	3101.84
400	-0.705243	1932.84	-0.663179	1995.84	-0.621115	2058.84	-0.579051	2121.84	-0.536986	2184.84	-0.494922	2247.84	-0.452858	2310.84	-0.410794	2373.84	-0.368729	2436.84	-0.326665	2499.84	-0.284601	2562.84	-0.242537	2625.84	-0.200472	2688.84	-0.158408	2751.84	-0.116344	2814.84	-0.0742796	2877.84	-0.0322153	2940.84	0.00984897	3003.84	0.0519132	3066.84	0.0939775	3129.84
410	-0.711831	1960.84	-0.669766	2023.84	-0.627702	2086.84	-0.585638	2149.84	-0.543574	2212.84	-0.501509	2275.84	-0.459445	2338.84	-0.417381	2401.84	-0.375317	2464.84	-0.333252	2527.84	-0.291188	2590.84	-0.249124	2653.84	-0.20706	2716.84	-0.164995	2779.84	-0.122931	2842.84	-0.0808668	2905.84	-0.0388025	2968.84	0.00326174	3031.84	0.045326	3094.84	0.0873903	3157.84
420	-0.718418	1988.84	-0.676354	2051.84	-0.634289	2114.84	-0.592225	2177.84	-0.550161	2240.84	-0.508097	2303.84	-0.466032	2366.84	-0.423968	2429.84	-0.381904	2492.84	-0.33984	2555.84	-0.297775	2618.84	-0.255711	2681.84	-0.213647	2744.84	-0.171583	2807.84	-0.129518	2870.84	-0.087454	2933.84	-0.0453898	2996.84	-0.00332549	3059.84	0.0387388	3122.84	0.080803	3185.84
430	-0.725005	2016.84	-0.682941	2079.84	-0.640877	2142.84	-0.598812	2205.84	-0.556748	2268.84	-0.514684	2331.84	-0.47262	2394.84	-0.430555	2457.84	-0.388491	2520.84	-0.346427	2583.84	-0.304363	2646.84	-0.262298	2709.84	-0.220234	2772.84	-0.17817	2835.84	-0.136106	2898.84	-0.0940412	2961.84	-0.051977	3024.84	-0.00991273	3087.84	0.0321515	3150.84	0.0742158	3213.84
440	-0.731592	2044.84	-0.689528	2107.84	-0.647464	2170.84	-0.6054	2233.84	-0.563335	2296.84	-0.521271	2359.84	-0.479207	2422.84	-0.437143	2485.84	-0.395078	2548.84	-0.353014	2611.84	-0.31095	2674.84	-0.268886	2737.84	-0.226821	2800.84	-0.184757	2863.84	-0.142693	2926.84	-0.100628	2989.84	-0.0585642	3052.84	-0.0165	3115.84	0.0255643	3178.84	0.0676286	3241.84
450	-0.73818	2072.84	-0.696115	2135.84	-0.654051	2198.84	-0.611987	2261.84	-0.569923	2324.84	-0.527858	2387.84	-0.485794	2450.84	-0.44373	2513.84	-0.401666	2576.84	-0.359601	2639.84	-0.317537	2702.84	-0.275473	2765.84	-0.233409	2828.84	-0.191344	2891.84	-0.14928	2954.84	-0.107216	3017.84	-0.0651515	3080.84	-0.0230872	3143.84	0.0189771	3206.84	0.0610413	3269.84
460	-0.744767	2100.84	-0.702703	2163.84	-0.660638	2226.84	-0.618574	2289.84	-0.57651	2352.84	-0.534446	2415.84	-0.492381	2478.84	-0.450317	2541.84	-0.408253	2604.84	-0.366189	2667.84	-0.324124	2730.84	-0.28206	2793.84	-0.239996	2856.84	-0.197931	2919.84	-0.155867	2982.84	-0.113803	3045.84	-0.0717387	3108.84	-0.0296744	3171.84	0.0123898	3234.84	0.0544541	3297.84
470	-0.751354	2128.84	-0.70929	2191.84	-0.667226	2254.84	-0.625161	2317.84	-0.583097	2380.84	-0.541033	2443.84	-0.498969	2506.84	-0.456904	2569.84	-0.41484	2632.84	-0.372776	2695.84	-0.330711	2758.84	-0.288647	2821.84	-0.246583	2884.84	-0.204519	2947.84	-0.162454	3010.84	-0.12039	3073.84	-0.0783259	3136.84	-0.0362617	3199.84	0.0058026	3262.84	0.0478669	3325.84
480	-0.757941	2156.84	-0.715877	2219.84	-0.673813	2282.84	-0.631749	2345.84	-0.589684	2408.84	-0.54762	2471.84	-0.505556	2534.84	-0.463492	2597.84	-0.421427	2660.84	-0.379363	2723.84	-0.337299	2786.84	-0.295234	2849.84	-0.25317	2912.84	-0.211106	2975.84	-0.169042	3038.84	-0.126977	3101.84	-0.0849132	3164.84	-0.0428489	3227.84	-0.000784631	3290.84	0.0412796	3353.84
490	-0.764529	2184.84	-0.722464	2247.84	-0.6804	2310.84	-0.638336	2373.84	-0.596272	2436.84	-0.554207	2499.84	-0.512143	2562.84	-0.470079	2625.84	-0.428014	2688.84	-0.38595	2751.84	-0.343886	2814.84	-0.301822	2877.84	-0.259757	2940.84	-0.217693	3003.84	-0.175629	3066.84	-0.133565	3129.84	-0.0915004	3192.84	-0.0494361	3255.84	-0.00737186	3318.84	0.0346924	3381.84
Min	Carbohydrates	Fat total	Protein
1043.2	470	210	177.8
Protein	182.8
		50		60		70		80		90		100		110		120		130		140		150		160		170		180		190		200		210		220		230		240
300	-0.628122	1666.84	-0.586057	1729.84	-0.543993	1792.84	-0.501929	1855.84	-0.459865	1918.84	-0.4178	1981.84	-0.375736	2044.84	-0.333672	2107.84	-0.291608	2170.84	-0.249543	2233.84	-0.207479	2296.84	-0.165415	2359.84	-0.123351	2422.84	-0.0812863	2485.84	-0.039222	2548.84	0.00284227	2611.84	0.0449065	2674.84	0.0869708	2737.84	0.129035	2800.84	0.171099	2863.84
310	-0.634709	1694.84	-0.592645	1757.84	-0.55058	1820.84	-0.508516	1883.84	-0.466452	1946.84	-0.424388	2009.84	-0.382323	2072.84	-0.340259	2135.84	-0.298195	2198.84	-0.256131	2261.84	-0.214066	2324.84	-0.172002	2387.84	-0.129938	2450.84	-0.0878735	2513.84	-0.0458092	2576.84	-0.00374497	2639.84	0.0383193	2702.84	0.0803836	2765.84	0.122448	2828.84	0.164512	2891.84
320	-0.641296	1722.84	-0.599232	1785.84	-0.557168	1848.84	-0.515103	1911.84	-0.473039	1974.84	-0.430975	2037.84	-0.388911	2100.84	-0.346846	2163.84	-0.304782	2226.84	-0.262718	2289.84	-0.220654	2352.84	-0.178589	2415.84	-0.136525	2478.84	-0.0944607	2541.84	-0.0523965	2604.84	-0.0103322	2667.84	0.0317321	2730.84	0.0737963	2793.84	0.115861	2856.84	0.157925	2919.84
330	-0.647883	1750.84	-0.605819	1813.84	-0.563755	1876.84	-0.521691	1939.84	-0.479626	2002.84	-0.437562	2065.84	-0.395498	2128.84	-0.353434	2191.84	-0.311369	2254.84	-0.269305	2317.84	-0.227241	2380.84	-0.185176	2443.84	-0.143112	2506.84	-0.101048	2569.84	-0.0589837	2632.84	-0.0169194	2695.84	0.0251448	2758.84	0.0672091	2821.84	0.109273	2884.84	0.151338	2947.84
340	-0.654471	1778.84	-0.612406	1841.84	-0.570342	1904.84	-0.528278	1967.84	-0.486214	2030.84	-0.444149	2093.84	-0.402085	2156.84	-0.360021	2219.84	-0.317956	2282.84	-0.275892	2345.84	-0.233828	2408.84	-0.191764	2471.84	-0.149699	2534.84	-0.107635	2597.84	-0.0655709	2660.84	-0.0235067	2723.84	0.0185576	2786.84	0.0606219	2849.84	0.102686	2912.84	0.14475	2975.84
350	-0.661058	1806.84	-0.618994	1869.84	-0.576929	1932.84	-0.534865	1995.84	-0.492801	2058.84	-0.450737	2121.84	-0.408672	2184.84	-0.366608	2247.84	-0.324544	2310.84	-0.282479	2373.84	-0.240415	2436.84	-0.198351	2499.84	-0.156287	2562.84	-0.114222	2625.84	-0.0721582	2688.84	-0.0300939	2751.84	0.0119704	2814.84	0.0540346	2877.84	0.0960989	2940.84	0.138163	3003.84
360	-0.667645	1834.84	-0.625581	1897.84	-0.583517	1960.84	-0.541452	2023.84	-0.499388	2086.84	-0.457324	2149.84	-0.415259	2212.84	-0.373195	2275.84	-0.331131	2338.84	-0.289067	2401.84	-0.247002	2464.84	-0.204938	2527.84	-0.162874	2590.84	-0.12081	2653.84	-0.0787454	2716.84	-0.0366811	2779.84	0.00538313	2842.84	0.0474474	2905.84	0.0895117	2968.84	0.131576	3031.84
370	-0.674232	1862.84	-0.632168	1925.84	-0.590104	1988.84	-0.54804	2051.84	-0.505975	2114.84	-0.463911	2177.84	-0.421847	2240.84	-0.379782	2303.84	-0.337718	2366.84	-0.295654	2429.84	-0.25359	2492.84	-0.211525	2555.84	-0.169461	2618.84	-0.127397	2681.84	-0.0853326	2744.84	-0.0432684	2807.84	-0.0012041	2870.84	0.0408602	2933.84	0.0829244	2996.84	0.124989	3059.84
380	-0.68082	1890.84	-0.638755	1953.84	-0.596691	2016.84	-0.554627	2079.84	-0.512562	2142.84	-0.470498	2205.84	-0.428434	2268.84	-0.38637	2331.84	-0.344305	2394.84	-0.302241	2457.84	-0.260177	2520.84	-0.218113	2583.84	-0.176048	2646.84	-0.133984	2709.84	-0.0919199	2772.84	-0.0498556	2835.84	-0.00779134	2898.84	0.0342729	2961.84	0.0763372	3024.84	0.118401	3087.84
390	-0.687407	1918.84	-0.645342	1981.84	-0.603278	2044.84	-0.561214	2107.84	-0.51915	2170.84	-0.477085	2233.84	-0.435021	2296.84	-0.392957	2359.84	-0.350893	2422.84	-0.308828	2485.84	-0.266764	2548.84	-0.2247	2611.84	-0.182636	2674.84	-0.140571	2737.84	-0.0985071	2800.84	-0.0564428	2863.84	-0.0143786	2926.84	0.0276857	2989.84	0.06975	3052.84	0.111814	3115.84
400	-0.693994	1946.84	-0.65193	2009.84	-0.609865	2072.84	-0.567801	2135.84	-0.525737	2198.84	-0.483673	2261.84	-0.441608	2324.84	-0.399544	2387.84	-0.35748	2450.84	-0.315416	2513.84	-0.273351	2576.84	-0.231287	2639.84	-0.189223	2702.84	-0.147159	2765.84	-0.105094	2828.84	-0.0630301	2891.84	-0.0209658	2954.84	0.0210985	3017.84	0.0631627	3080.84	0.105227	3143.84
410	-0.700581	1974.84	-0.658517	2037.84	-0.616453	2100.84	-0.574388	2163.84	-0.532324	2226.84	-0.49026	2289.84	-0.448196	2352.84	-0.406131	2415.84	-0.364067	2478.84	-0.322003	2541.84	-0.279939	2604.84	-0.237874	2667.84	-0.19581	2730.84	-0.153746	2793.84	-0.111682	2856.84	-0.0696173	2919.84	-0.027553	2982.84	0.0145112	3045.84	0.0565755	3108.84	0.0986397	3171.84
420	-0.707168	2002.84	-0.665104	2065.84	-0.62304	2128.84	-0.580976	2191.84	-0.538911	2254.84	-0.496847	2317.84	-0.454783	2380.84	-0.412719	2443.84	-0.370654	2506.84	-0.32859	2569.84	-0.286526	2632.84	-0.244462	2695.84	-0.202397	2758.84	-0.160333	2821.84	-0.118269	2884.84	-0.0762045	2947.84	-0.0341403	3010.84	0.00792399	3073.84	0.0499883	3136.84	0.0920525	3199.84
430	-0.713756	2030.84	-0.671691	2093.84	-0.629627	2156.84	-0.587563	2219.84	-0.545499	2282.84	-0.503434	2345.84	-0.46137	2408.84	-0.419306	2471.84	-0.377242	2534.84	-0.335177	2597.84	-0.293113	2660.84	-0.251049	2723.84	-0.208985	2786.84	-0.16692	2849.84	-0.124856	2912.84	-0.0827918	2975.84	-0.0407275	3038.84	0.00133676	3101.84	0.043401	3164.84	0.0854653	3227.84
440	-0.720343	2058.84	-0.678279	2121.84	-0.636214	2184.84	-0.59415	2247.84	-0.552086	2310.84	-0.510022	2373.84	-0.467957	2436.84	-0.425893	2499.84	-0.383829	2562.84	-0.341765	2625.84	-0.2997	2688.84	-0.257636	2751.84	-0.215572	2814.84	-0.173508	2877.84	-0.131443	2940.84	-0.089379	3003.84	-0.0473147	3066.84	-0.00525047	3129.84	0.0368138	3192.84	0.0788781	3255.84
450	-0.72693	2086.84	-0.684866	2149.84	-0.642802	2212.84	-0.600737	2275.84	-0.558673	2338.84	-0.516609	2401.84	-0.474545	2464.84	-0.43248	2527.84	-0.390416	2590.84	-0.348352	2653.84	-0.306288	2716.84	-0.264223	2779.84	-0.222159	2842.84	-0.180095	2905.84	-0.13803	2968.84	-0.0959662	3031.84	-0.053902	3094.84	-0.0118377	3157.84	0.0302266	3220.84	0.0722908	3283.84
460	-0.733517	2114.84	-0.691453	2177.84	-0.649389	2240.84	-0.607325	2303.84	-0.56526	2366.84	-0.523196	2429.84	-0.481132	2492.84	-0.439068	2555.84	-0.397003	2618.84	-0.354939	2681.84	-0.312875	2744.84	-0.270811	2807.84	-0.228746	2870.84	-0.186682	2933.84	-0.144618	2996.84	-0.102553	3059.84	-0.0604892	3122.84	-0.0184249	3185.84	0.0236393	3248.84	0.0657036	3311.84
470	-0.740105	2142.84	-0.69804	2205.84	-0.655976	2268.84	-0.613912	2331.84	-0.571848	2394.84	-0.529783	2457.84	-0.487719	2520.84	-0.445655	2583.84	-0.403591	2646.84	-0.361526	2709.84	-0.319462	2772.84	-0.277398	2835.84	-0.235333	2898.84	-0.193269	2961.84	-0.151205	3024.84	-0.109141	3087.84	-0.0670764	3150.84	-0.0250122	3213.84	0.0170521	3276.84	0.0591164	3339.84
480	-0.746692	2170.84	-0.704628	2233.84	-0.662563	2296.84	-0.620499	2359.84	-0.578435	2422.84	-0.536371	2485.84	-0.494306	2548.84	-0.452242	2611.84	-0.410178	2674.84	-0.368113	2737.84	-0.326049	2800.84	-0.283985	2863.84	-0.241921	2926.84	-0.199856	2989.84	-0.157792	3052.84	-0.115728	3115.84	-0.0736637	3178.84	-0.0315994	3241.84	0.0104649	3304.84	0.0525291	3367.84
490	-0.753279	2198.84	-0.711215	2261.84	-0.669151	2324.84	-0.627086	2387.84	-0.585022	2450.84	-0.542958	2513.84	-0.500894	2576.84	-0.458829	2639.84	-0.416765	2702.84	-0.374701	2765.84	-0.332636	2828.84	-0.290572	2891.84	-0.248508	2954.84	-0.206444	3017.84	-0.164379	3080.84	-0.122315	3143.84	-0.0802509	3206.84	-0.0381866	3269.84	0.00387762	3332.84	0.0459419	3395.84
Min	Carbohydrates	Fat total	Protein
1021.2	450	200	182.8

## Sheet: 1949-1970_no_alco
Carbohydrates					Fat total					Protein
Start	Step	Count	Mean		Start	Step	Count	Mean		Start	Step	Count	Mean
360	10	20	424.591		100	10	20	139.818		62.8	10	30	93.9091
						Limits	observed R
						upper	-0.499
						lower	-0.655
Protein	62.8
		100		110		120		130		140		150		160		170		180		190		200		210		220		230		240		250		260		270		280		290
360	-0.66241	1813.84	-0.688141	1876.84	-0.713872	1939.84	-0.739602	2002.84	-0.765333	2065.84	-0.791064	2128.84	-0.816795	2191.84	-0.842526	2254.84	-0.868256	2317.84	-0.893987	2380.84	-0.919718	2443.84	-0.945449	2506.84	-0.97118	2569.84	-0.99691	2632.84	-1.02264	2695.84	-1.04837	2758.84	-1.0741	2821.84	-1.09983	2884.84	-1.12556	2947.84	-1.1513	3010.84
370	-0.654273	1841.84	-0.680003	1904.84	-0.705734	1967.84	-0.731465	2030.84	-0.757196	2093.84	-0.782927	2156.84	-0.808657	2219.84	-0.834388	2282.84	-0.860119	2345.84	-0.88585	2408.84	-0.91158	2471.84	-0.937311	2534.84	-0.963042	2597.84	-0.988773	2660.84	-1.0145	2723.84	-1.04023	2786.84	-1.06597	2849.84	-1.0917	2912.84	-1.11743	2975.84	-1.14316	3038.84
380	-0.646135	1869.84	-0.671866	1932.84	-0.697597	1995.84	-0.723327	2058.84	-0.749058	2121.84	-0.774789	2184.84	-0.80052	2247.84	-0.826251	2310.84	-0.851981	2373.84	-0.877712	2436.84	-0.903443	2499.84	-0.929174	2562.84	-0.954904	2625.84	-0.980635	2688.84	-1.00637	2751.84	-1.0321	2814.84	-1.05783	2877.84	-1.08356	2940.84	-1.10929	3003.84	-1.13502	3066.84
390	-0.637998	1897.84	-0.663728	1960.84	-0.689459	2023.84	-0.71519	2086.84	-0.740921	2149.84	-0.766651	2212.84	-0.792382	2275.84	-0.818113	2338.84	-0.843844	2401.84	-0.869575	2464.84	-0.895305	2527.84	-0.921036	2590.84	-0.946767	2653.84	-0.972498	2716.84	-0.998229	2779.84	-1.02396	2842.84	-1.04969	2905.84	-1.07542	2968.84	-1.10115	3031.84	-1.12688	3094.84
400	-0.62986	1925.84	-0.655591	1988.84	-0.681322	2051.84	-0.707052	2114.84	-0.732783	2177.84	-0.758514	2240.84	-0.784245	2303.84	-0.809975	2366.84	-0.835706	2429.84	-0.861437	2492.84	-0.887168	2555.84	-0.912899	2618.84	-0.938629	2681.84	-0.96436	2744.84	-0.990091	2807.84	-1.01582	2870.84	-1.04155	2933.84	-1.06728	2996.84	-1.09301	3059.84	-1.11874	3122.84
410	-0.621722	1953.84	-0.647453	2016.84	-0.673184	2079.84	-0.698915	2142.84	-0.724646	2205.84	-0.750376	2268.84	-0.776107	2331.84	-0.801838	2394.84	-0.827569	2457.84	-0.853299	2520.84	-0.87903	2583.84	-0.904761	2646.84	-0.930492	2709.84	-0.956223	2772.84	-0.981953	2835.84	-1.00768	2898.84	-1.03341	2961.84	-1.05915	3024.84	-1.08488	3087.84	-1.11061	3150.84
420	-0.613585	1981.84	-0.639316	2044.84	-0.665046	2107.84	-0.690777	2170.84	-0.716508	2233.84	-0.742239	2296.84	-0.76797	2359.84	-0.7937	2422.84	-0.819431	2485.84	-0.845162	2548.84	-0.870893	2611.84	-0.896624	2674.84	-0.922354	2737.84	-0.948085	2800.84	-0.973816	2863.84	-0.999547	2926.84	-1.02528	2989.84	-1.05101	3052.84	-1.07674	3115.84	-1.10247	3178.84
430	-0.605447	2009.84	-0.631178	2072.84	-0.656909	2135.84	-0.68264	2198.84	-0.70837	2261.84	-0.734101	2324.84	-0.759832	2387.84	-0.785563	2450.84	-0.811294	2513.84	-0.837024	2576.84	-0.862755	2639.84	-0.888486	2702.84	-0.914217	2765.84	-0.939948	2828.84	-0.965678	2891.84	-0.991409	2954.84	-1.01714	3017.84	-1.04287	3080.84	-1.0686	3143.84	-1.09433	3206.84
440	-0.59731	2037.84	-0.623041	2100.84	-0.648771	2163.84	-0.674502	2226.84	-0.700233	2289.84	-0.725964	2352.84	-0.751695	2415.84	-0.777425	2478.84	-0.803156	2541.84	-0.828887	2604.84	-0.854618	2667.84	-0.880348	2730.84	-0.906079	2793.84	-0.93181	2856.84	-0.957541	2919.84	-0.983272	2982.84	-1.009	3045.84	-1.03473	3108.84	-1.06046	3171.84	-1.08619	3234.84
450	-0.589172	2065.84	-0.614903	2128.84	-0.640634	2191.84	-0.666365	2254.84	-0.692095	2317.84	-0.717826	2380.84	-0.743557	2443.84	-0.769288	2506.84	-0.795019	2569.84	-0.820749	2632.84	-0.84648	2695.84	-0.872211	2758.84	-0.897942	2821.84	-0.923672	2884.84	-0.949403	2947.84	-0.975134	3010.84	-1.00086	3073.84	-1.0266	3136.84	-1.05233	3199.84	-1.07806	3262.84
460	-0.581035	2093.84	-0.606765	2156.84	-0.632496	2219.84	-0.658227	2282.84	-0.683958	2345.84	-0.709689	2408.84	-0.735419	2471.84	-0.76115	2534.84	-0.786881	2597.84	-0.812612	2660.84	-0.838343	2723.84	-0.864073	2786.84	-0.889804	2849.84	-0.915535	2912.84	-0.941266	2975.84	-0.966996	3038.84	-0.992727	3101.84	-1.01846	3164.84	-1.04419	3227.84	-1.06992	3290.84
470	-0.572897	2121.84	-0.598628	2184.84	-0.624359	2247.84	-0.65009	2310.84	-0.67582	2373.84	-0.701551	2436.84	-0.727282	2499.84	-0.753013	2562.84	-0.778743	2625.84	-0.804474	2688.84	-0.830205	2751.84	-0.855936	2814.84	-0.881667	2877.84	-0.907397	2940.84	-0.933128	3003.84	-0.958859	3066.84	-0.98459	3129.84	-1.01032	3192.84	-1.03605	3255.84	-1.06178	3318.84
480	-0.56476	2149.84	-0.59049	2212.84	-0.616221	2275.84	-0.641952	2338.84	-0.667683	2401.84	-0.693414	2464.84	-0.719144	2527.84	-0.744875	2590.84	-0.770606	2653.84	-0.796337	2716.84	-0.822067	2779.84	-0.847798	2842.84	-0.873529	2905.84	-0.89926	2968.84	-0.924991	3031.84	-0.950721	3094.84	-0.976452	3157.84	-1.00218	3220.84	-1.02791	3283.84	-1.05364	3346.84
490	-0.556622	2177.84	-0.582353	2240.84	-0.608084	2303.84	-0.633814	2366.84	-0.659545	2429.84	-0.685276	2492.84	-0.711007	2555.84	-0.736738	2618.84	-0.762468	2681.84	-0.788199	2744.84	-0.81393	2807.84	-0.839661	2870.84	-0.865392	2933.84	-0.891122	2996.84	-0.916853	3059.84	-0.942584	3122.84	-0.968315	3185.84	-0.994045	3248.84	-1.01978	3311.84	-1.04551	3374.84
500	-0.548485	2205.84	-0.574215	2268.84	-0.599946	2331.84	-0.625677	2394.84	-0.651408	2457.84	-0.677138	2520.84	-0.702869	2583.84	-0.7286	2646.84	-0.754331	2709.84	-0.780062	2772.84	-0.805792	2835.84	-0.831523	2898.84	-0.857254	2961.84	-0.882985	3024.84	-0.908716	3087.84	-0.934446	3150.84	-0.960177	3213.84	-0.985908	3276.84	-1.01164	3339.84	-1.03737	3402.84
510	-0.540347	2233.84	-0.566078	2296.84	-0.591809	2359.84	-0.617539	2422.84	-0.64327	2485.84	-0.669001	2548.84	-0.694732	2611.84	-0.720463	2674.84	-0.746193	2737.84	-0.771924	2800.84	-0.797655	2863.84	-0.823386	2926.84	-0.849116	2989.84	-0.874847	3052.84	-0.900578	3115.84	-0.926309	3178.84	-0.95204	3241.84	-0.97777	3304.84	-1.0035	3367.84	-1.02923	3430.84
520	-0.532209	2261.84	-0.55794	2324.84	-0.583671	2387.84	-0.609402	2450.84	-0.635133	2513.84	-0.660863	2576.84	-0.686594	2639.84	-0.712325	2702.84	-0.738056	2765.84	-0.763787	2828.84	-0.789517	2891.84	-0.815248	2954.84	-0.840979	3017.84	-0.86671	3080.84	-0.89244	3143.84	-0.918171	3206.84	-0.943902	3269.84	-0.969633	3332.84	-0.995364	3395.84	-1.02109	3458.84
530	-0.524072	2289.84	-0.549803	2352.84	-0.575533	2415.84	-0.601264	2478.84	-0.626995	2541.84	-0.652726	2604.84	-0.678457	2667.84	-0.704187	2730.84	-0.729918	2793.84	-0.755649	2856.84	-0.78138	2919.84	-0.807111	2982.84	-0.832841	3045.84	-0.858572	3108.84	-0.884303	3171.84	-0.910034	3234.84	-0.935764	3297.84	-0.961495	3360.84	-0.987226	3423.84	-1.01296	3486.84
540	-0.515934	2317.84	-0.541665	2380.84	-0.567396	2443.84	-0.593127	2506.84	-0.618858	2569.84	-0.644588	2632.84	-0.670319	2695.84	-0.69605	2758.84	-0.721781	2821.84	-0.747511	2884.84	-0.773242	2947.84	-0.798973	3010.84	-0.824704	3073.84	-0.850435	3136.84	-0.876165	3199.84	-0.901896	3262.84	-0.927627	3325.84	-0.953358	3388.84	-0.979089	3451.84	-1.00482	3514.84
550	-0.507797	2345.84	-0.533528	2408.84	-0.559258	2471.84	-0.584989	2534.84	-0.61072	2597.84	-0.636451	2660.84	-0.662182	2723.84	-0.687912	2786.84	-0.713643	2849.84	-0.739374	2912.84	-0.765105	2975.84	-0.790835	3038.84	-0.816566	3101.84	-0.842297	3164.84	-0.868028	3227.84	-0.893759	3290.84	-0.919489	3353.84	-0.94522	3416.84	-0.970951	3479.84	-0.996682	3542.84
Min	Carbohydrates	Fat total	Protein
999999
Protein	72.8
		100		110		120		130		140		150		160		170		180		190		200		210		220		230		240		250		260		270		280		290
360	-0.61953	1841.84	-0.645261	1904.84	-0.670992	1967.84	-0.696723	2030.84	-0.722453	2093.84	-0.748184	2156.84	-0.773915	2219.84	-0.799646	2282.84	-0.825377	2345.84	-0.851107	2408.84	-0.876838	2471.84	-0.902569	2534.84	-0.9283	2597.84	-0.954031	2660.84	-0.979761	2723.84	-1.00549	2786.84	-1.03122	2849.84	-1.05695	2912.84	-1.08268	2975.84	-1.10842	3038.84
370	-0.611393	1869.84	-0.637124	1932.84	-0.662854	1995.84	-0.688585	2058.84	-0.714316	2121.84	-0.740047	2184.84	-0.765777	2247.84	-0.791508	2310.84	-0.817239	2373.84	-0.84297	2436.84	-0.868701	2499.84	-0.894431	2562.84	-0.920162	2625.84	-0.945893	2688.84	-0.971624	2751.84	-0.997355	2814.84	-1.02309	2877.84	-1.04882	2940.84	-1.07455	3003.84	-1.10028	3066.84
380	-0.603255	1897.84	-0.628986	1960.84	-0.654717	2023.84	-0.680448	2086.84	-0.706178	2149.84	-0.731909	2212.84	-0.75764	2275.84	-0.783371	2338.84	-0.809102	2401.84	-0.834832	2464.84	-0.860563	2527.84	-0.886294	2590.84	-0.912025	2653.84	-0.937755	2716.84	-0.963486	2779.84	-0.989217	2842.84	-1.01495	2905.84	-1.04068	2968.84	-1.06641	3031.84	-1.09214	3094.84
390	-0.595118	1925.84	-0.620848	1988.84	-0.646579	2051.84	-0.67231	2114.84	-0.698041	2177.84	-0.723772	2240.84	-0.749502	2303.84	-0.775233	2366.84	-0.800964	2429.84	-0.826695	2492.84	-0.852426	2555.84	-0.878156	2618.84	-0.903887	2681.84	-0.929618	2744.84	-0.955349	2807.84	-0.981079	2870.84	-1.00681	2933.84	-1.03254	2996.84	-1.05827	3059.84	-1.084	3122.84
400	-0.58698	1953.84	-0.612711	2016.84	-0.638442	2079.84	-0.664172	2142.84	-0.689903	2205.84	-0.715634	2268.84	-0.741365	2331.84	-0.767096	2394.84	-0.792826	2457.84	-0.818557	2520.84	-0.844288	2583.84	-0.870019	2646.84	-0.89575	2709.84	-0.92148	2772.84	-0.947211	2835.84	-0.972942	2898.84	-0.998673	2961.84	-1.0244	3024.84	-1.05013	3087.84	-1.07587	3150.84
410	-0.578843	1981.84	-0.604573	2044.84	-0.630304	2107.84	-0.656035	2170.84	-0.681766	2233.84	-0.707497	2296.84	-0.733227	2359.84	-0.758958	2422.84	-0.784689	2485.84	-0.81042	2548.84	-0.83615	2611.84	-0.861881	2674.84	-0.887612	2737.84	-0.913343	2800.84	-0.939074	2863.84	-0.964804	2926.84	-0.990535	2989.84	-1.01627	3052.84	-1.042	3115.84	-1.06773	3178.84
420	-0.570705	2009.84	-0.596436	2072.84	-0.622167	2135.84	-0.647897	2198.84	-0.673628	2261.84	-0.699359	2324.84	-0.72509	2387.84	-0.750821	2450.84	-0.776551	2513.84	-0.802282	2576.84	-0.828013	2639.84	-0.853744	2702.84	-0.879474	2765.84	-0.905205	2828.84	-0.930936	2891.84	-0.956667	2954.84	-0.982398	3017.84	-1.00813	3080.84	-1.03386	3143.84	-1.05959	3206.84
430	-0.562568	2037.84	-0.588298	2100.84	-0.614029	2163.84	-0.63976	2226.84	-0.665491	2289.84	-0.691221	2352.84	-0.716952	2415.84	-0.742683	2478.84	-0.768414	2541.84	-0.794145	2604.84	-0.819875	2667.84	-0.845606	2730.84	-0.871337	2793.84	-0.897068	2856.84	-0.922799	2919.84	-0.948529	2982.84	-0.97426	3045.84	-0.999991	3108.84	-1.02572	3171.84	-1.05145	3234.84
440	-0.55443	2065.84	-0.580161	2128.84	-0.605892	2191.84	-0.631622	2254.84	-0.657353	2317.84	-0.683084	2380.84	-0.708815	2443.84	-0.734545	2506.84	-0.760276	2569.84	-0.786007	2632.84	-0.811738	2695.84	-0.837469	2758.84	-0.863199	2821.84	-0.88893	2884.84	-0.914661	2947.84	-0.940392	3010.84	-0.966123	3073.84	-0.991853	3136.84	-1.01758	3199.84	-1.04331	3262.84
450	-0.546292	2093.84	-0.572023	2156.84	-0.597754	2219.84	-0.623485	2282.84	-0.649216	2345.84	-0.674946	2408.84	-0.700677	2471.84	-0.726408	2534.84	-0.752139	2597.84	-0.77787	2660.84	-0.8036	2723.84	-0.829331	2786.84	-0.855062	2849.84	-0.880793	2912.84	-0.906523	2975.84	-0.932254	3038.84	-0.957985	3101.84	-0.983716	3164.84	-1.00945	3227.84	-1.03518	3290.84
460	-0.538155	2121.84	-0.563886	2184.84	-0.589616	2247.84	-0.615347	2310.84	-0.641078	2373.84	-0.666809	2436.84	-0.69254	2499.84	-0.71827	2562.84	-0.744001	2625.84	-0.769732	2688.84	-0.795463	2751.84	-0.821194	2814.84	-0.846924	2877.84	-0.872655	2940.84	-0.898386	3003.84	-0.924117	3066.84	-0.949847	3129.84	-0.975578	3192.84	-1.00131	3255.84	-1.02704	3318.84
470	-0.530017	2149.84	-0.555748	2212.84	-0.581479	2275.84	-0.60721	2338.84	-0.63294	2401.84	-0.658671	2464.84	-0.684402	2527.84	-0.710133	2590.84	-0.735864	2653.84	-0.761594	2716.84	-0.787325	2779.84	-0.813056	2842.84	-0.838787	2905.84	-0.864518	2968.84	-0.890248	3031.84	-0.915979	3094.84	-0.94171	3157.84	-0.967441	3220.84	-0.993171	3283.84	-1.0189	3346.84
480	-0.52188	2177.84	-0.547611	2240.84	-0.573341	2303.84	-0.599072	2366.84	-0.624803	2429.84	-0.650534	2492.84	-0.676265	2555.84	-0.701995	2618.84	-0.727726	2681.84	-0.753457	2744.84	-0.779188	2807.84	-0.804918	2870.84	-0.830649	2933.84	-0.85638	2996.84	-0.882111	3059.84	-0.907842	3122.84	-0.933572	3185.84	-0.959303	3248.84	-0.985034	3311.84	-1.01076	3374.84
490	-0.513742	2205.84	-0.539473	2268.84	-0.565204	2331.84	-0.590935	2394.84	-0.616665	2457.84	-0.642396	2520.84	-0.668127	2583.84	-0.693858	2646.84	-0.719589	2709.84	-0.745319	2772.84	-0.77105	2835.84	-0.796781	2898.84	-0.822512	2961.84	-0.848242	3024.84	-0.873973	3087.84	-0.899704	3150.84	-0.925435	3213.84	-0.951166	3276.84	-0.976896	3339.84	-1.00263	3402.84
500	-0.505605	2233.84	-0.531336	2296.84	-0.557066	2359.84	-0.582797	2422.84	-0.608528	2485.84	-0.634259	2548.84	-0.659989	2611.84	-0.68572	2674.84	-0.711451	2737.84	-0.737182	2800.84	-0.762913	2863.84	-0.788643	2926.84	-0.814374	2989.84	-0.840105	3052.84	-0.865836	3115.84	-0.891567	3178.84	-0.917297	3241.84	-0.943028	3304.84	-0.968759	3367.84	-0.99449	3430.84
510	-0.497467	2261.84	-0.523198	2324.84	-0.548929	2387.84	-0.57466	2450.84	-0.60039	2513.84	-0.626121	2576.84	-0.651852	2639.84	-0.677583	2702.84	-0.703313	2765.84	-0.729044	2828.84	-0.754775	2891.84	-0.780506	2954.84	-0.806237	3017.84	-0.831967	3080.84	-0.857698	3143.84	-0.883429	3206.84	-0.90916	3269.84	-0.934891	3332.84	-0.960621	3395.84	-0.986352	3458.84
520	-0.48933	2289.84	-0.51506	2352.84	-0.540791	2415.84	-0.566522	2478.84	-0.592253	2541.84	-0.617984	2604.84	-0.643714	2667.84	-0.669445	2730.84	-0.695176	2793.84	-0.720907	2856.84	-0.746637	2919.84	-0.772368	2982.84	-0.798099	3045.84	-0.82383	3108.84	-0.849561	3171.84	-0.875291	3234.84	-0.901022	3297.84	-0.926753	3360.84	-0.952484	3423.84	-0.978215	3486.84
530	-0.481192	2317.84	-0.506923	2380.84	-0.532654	2443.84	-0.558384	2506.84	-0.584115	2569.84	-0.609846	2632.84	-0.635577	2695.84	-0.661308	2758.84	-0.687038	2821.84	-0.712769	2884.84	-0.7385	2947.84	-0.764231	3010.84	-0.789962	3073.84	-0.815692	3136.84	-0.841423	3199.84	-0.867154	3262.84	-0.892885	3325.84	-0.918615	3388.84	-0.944346	3451.84	-0.970077	3514.84
540	-0.473055	2345.84	-0.498785	2408.84	-0.524516	2471.84	-0.550247	2534.84	-0.575978	2597.84	-0.601708	2660.84	-0.627439	2723.84	-0.65317	2786.84	-0.678901	2849.84	-0.704632	2912.84	-0.730362	2975.84	-0.756093	3038.84	-0.781824	3101.84	-0.807555	3164.84	-0.833286	3227.84	-0.859016	3290.84	-0.884747	3353.84	-0.910478	3416.84	-0.936209	3479.84	-0.961939	3542.84
550	-0.464917	2373.84	-0.490648	2436.84	-0.516379	2499.84	-0.542109	2562.84	-0.56784	2625.84	-0.593571	2688.84	-0.619302	2751.84	-0.645033	2814.84	-0.670763	2877.84	-0.696494	2940.84	-0.722225	3003.84	-0.747956	3066.84	-0.773686	3129.84	-0.799417	3192.84	-0.825148	3255.84	-0.850879	3318.84	-0.87661	3381.84	-0.90234	3444.84	-0.928071	3507.84	-0.953802	3570.84
Min	Carbohydrates	Fat total	Protein
999999
Protein	82.8
		100		110		120		130		140		150		160		170		180		190		200		210		220		230		240		250		260		270		280		290
360	-0.57665	1869.84	-0.602381	1932.84	-0.628112	1995.84	-0.653843	2058.84	-0.679574	2121.84	-0.705304	2184.84	-0.731035	2247.84	-0.756766	2310.84	-0.782497	2373.84	-0.808228	2436.84	-0.833958	2499.84	-0.859689	2562.84	-0.88542	2625.84	-0.911151	2688.84	-0.936881	2751.84	-0.962612	2814.84	-0.988343	2877.84	-1.01407	2940.84	-1.0398	3003.84	-1.06554	3066.84
370	-0.568513	1897.84	-0.594244	1960.84	-0.619975	2023.84	-0.645705	2086.84	-0.671436	2149.84	-0.697167	2212.84	-0.722898	2275.84	-0.748628	2338.84	-0.774359	2401.84	-0.80009	2464.84	-0.825821	2527.84	-0.851552	2590.84	-0.877282	2653.84	-0.903013	2716.84	-0.928744	2779.84	-0.954475	2842.84	-0.980206	2905.84	-1.00594	2968.84	-1.03167	3031.84	-1.0574	3094.84
380	-0.560375	1925.84	-0.586106	1988.84	-0.611837	2051.84	-0.637568	2114.84	-0.663299	2177.84	-0.689029	2240.84	-0.71476	2303.84	-0.740491	2366.84	-0.766222	2429.84	-0.791952	2492.84	-0.817683	2555.84	-0.843414	2618.84	-0.869145	2681.84	-0.894876	2744.84	-0.920606	2807.84	-0.946337	2870.84	-0.972068	2933.84	-0.997799	2996.84	-1.02353	3059.84	-1.04926	3122.84
390	-0.552238	1953.84	-0.577969	2016.84	-0.603699	2079.84	-0.62943	2142.84	-0.655161	2205.84	-0.680892	2268.84	-0.706623	2331.84	-0.732353	2394.84	-0.758084	2457.84	-0.783815	2520.84	-0.809546	2583.84	-0.835277	2646.84	-0.861007	2709.84	-0.886738	2772.84	-0.912469	2835.84	-0.9382	2898.84	-0.96393	2961.84	-0.989661	3024.84	-1.01539	3087.84	-1.04112	3150.84
400	-0.5441	1981.84	-0.569831	2044.84	-0.595562	2107.84	-0.621293	2170.84	-0.647023	2233.84	-0.672754	2296.84	-0.698485	2359.84	-0.724216	2422.84	-0.749947	2485.84	-0.775677	2548.84	-0.801408	2611.84	-0.827139	2674.84	-0.85287	2737.84	-0.878601	2800.84	-0.904331	2863.84	-0.930062	2926.84	-0.955793	2989.84	-0.981524	3052.84	-1.00725	3115.84	-1.03299	3178.84
410	-0.535963	2009.84	-0.561694	2072.84	-0.587424	2135.84	-0.613155	2198.84	-0.638886	2261.84	-0.664617	2324.84	-0.690347	2387.84	-0.716078	2450.84	-0.741809	2513.84	-0.76754	2576.84	-0.793271	2639.84	-0.819001	2702.84	-0.844732	2765.84	-0.870463	2828.84	-0.896194	2891.84	-0.921925	2954.84	-0.947655	3017.84	-0.973386	3080.84	-0.999117	3143.84	-1.02485	3206.84
420	-0.527825	2037.84	-0.553556	2100.84	-0.579287	2163.84	-0.605018	2226.84	-0.630748	2289.84	-0.656479	2352.84	-0.68221	2415.84	-0.707941	2478.84	-0.733672	2541.84	-0.759402	2604.84	-0.785133	2667.84	-0.810864	2730.84	-0.836595	2793.84	-0.862325	2856.84	-0.888056	2919.84	-0.913787	2982.84	-0.939518	3045.84	-0.965249	3108.84	-0.990979	3171.84	-1.01671	3234.84
430	-0.519688	2065.84	-0.545418	2128.84	-0.571149	2191.84	-0.59688	2254.84	-0.622611	2317.84	-0.648342	2380.84	-0.674072	2443.84	-0.699803	2506.84	-0.725534	2569.84	-0.751265	2632.84	-0.776996	2695.84	-0.802726	2758.84	-0.828457	2821.84	-0.854188	2884.84	-0.879919	2947.84	-0.905649	3010.84	-0.93138	3073.84	-0.957111	3136.84	-0.982842	3199.84	-1.00857	3262.84
440	-0.51155	2093.84	-0.537281	2156.84	-0.563012	2219.84	-0.588743	2282.84	-0.614473	2345.84	-0.640204	2408.84	-0.665935	2471.84	-0.691666	2534.84	-0.717396	2597.84	-0.743127	2660.84	-0.768858	2723.84	-0.794589	2786.84	-0.82032	2849.84	-0.84605	2912.84	-0.871781	2975.84	-0.897512	3038.84	-0.923243	3101.84	-0.948974	3164.84	-0.974704	3227.84	-1.00044	3290.84
450	-0.503413	2121.84	-0.529143	2184.84	-0.554874	2247.84	-0.580605	2310.84	-0.606336	2373.84	-0.632067	2436.84	-0.657797	2499.84	-0.683528	2562.84	-0.709259	2625.84	-0.73499	2688.84	-0.76072	2751.84	-0.786451	2814.84	-0.812182	2877.84	-0.837913	2940.84	-0.863644	3003.84	-0.889374	3066.84	-0.915105	3129.84	-0.940836	3192.84	-0.966567	3255.84	-0.992298	3318.84
460	-0.495275	2149.84	-0.521006	2212.84	-0.546737	2275.84	-0.572467	2338.84	-0.598198	2401.84	-0.623929	2464.84	-0.64966	2527.84	-0.675391	2590.84	-0.701121	2653.84	-0.726852	2716.84	-0.752583	2779.84	-0.778314	2842.84	-0.804044	2905.84	-0.829775	2968.84	-0.855506	3031.84	-0.881237	3094.84	-0.906968	3157.84	-0.932698	3220.84	-0.958429	3283.84	-0.98416	3346.84
470	-0.487138	2177.84	-0.512868	2240.84	-0.538599	2303.84	-0.56433	2366.84	-0.590061	2429.84	-0.615791	2492.84	-0.641522	2555.84	-0.667253	2618.84	-0.692984	2681.84	-0.718715	2744.84	-0.744445	2807.84	-0.770176	2870.84	-0.795907	2933.84	-0.821638	2996.84	-0.847369	3059.84	-0.873099	3122.84	-0.89883	3185.84	-0.924561	3248.84	-0.950292	3311.84	-0.976022	3374.84
480	-0.479	2205.84	-0.504731	2268.84	-0.530462	2331.84	-0.556192	2394.84	-0.581923	2457.84	-0.607654	2520.84	-0.633385	2583.84	-0.659115	2646.84	-0.684846	2709.84	-0.710577	2772.84	-0.736308	2835.84	-0.762039	2898.84	-0.787769	2961.84	-0.8135	3024.84	-0.839231	3087.84	-0.864962	3150.84	-0.890693	3213.84	-0.916423	3276.84	-0.942154	3339.84	-0.967885	3402.84
490	-0.470862	2233.84	-0.496593	2296.84	-0.522324	2359.84	-0.548055	2422.84	-0.573786	2485.84	-0.599516	2548.84	-0.625247	2611.84	-0.650978	2674.84	-0.676709	2737.84	-0.70244	2800.84	-0.72817	2863.84	-0.753901	2926.84	-0.779632	2989.84	-0.805363	3052.84	-0.831093	3115.84	-0.856824	3178.84	-0.882555	3241.84	-0.908286	3304.84	-0.934017	3367.84	-0.959747	3430.84
500	-0.462725	2261.84	-0.488456	2324.84	-0.514186	2387.84	-0.539917	2450.84	-0.565648	2513.84	-0.591379	2576.84	-0.61711	2639.84	-0.64284	2702.84	-0.668571	2765.84	-0.694302	2828.84	-0.720033	2891.84	-0.745764	2954.84	-0.771494	3017.84	-0.797225	3080.84	-0.822956	3143.84	-0.848687	3206.84	-0.874417	3269.84	-0.900148	3332.84	-0.925879	3395.84	-0.95161	3458.84
510	-0.454587	2289.84	-0.480318	2352.84	-0.506049	2415.84	-0.53178	2478.84	-0.55751	2541.84	-0.583241	2604.84	-0.608972	2667.84	-0.634703	2730.84	-0.660434	2793.84	-0.686164	2856.84	-0.711895	2919.84	-0.737626	2982.84	-0.763357	3045.84	-0.789088	3108.84	-0.814818	3171.84	-0.840549	3234.84	-0.86628	3297.84	-0.892011	3360.84	-0.917741	3423.84	-0.943472	3486.84
520	-0.44645	2317.84	-0.472181	2380.84	-0.497911	2443.84	-0.523642	2506.84	-0.549373	2569.84	-0.575104	2632.84	-0.600835	2695.84	-0.626565	2758.84	-0.652296	2821.84	-0.678027	2884.84	-0.703758	2947.84	-0.729488	3010.84	-0.755219	3073.84	-0.78095	3136.84	-0.806681	3199.84	-0.832412	3262.84	-0.858142	3325.84	-0.883873	3388.84	-0.909604	3451.84	-0.935335	3514.84
530	-0.438312	2345.84	-0.464043	2408.84	-0.489774	2471.84	-0.515505	2534.84	-0.541235	2597.84	-0.566966	2660.84	-0.592697	2723.84	-0.618428	2786.84	-0.644159	2849.84	-0.669889	2912.84	-0.69562	2975.84	-0.721351	3038.84	-0.747082	3101.84	-0.772812	3164.84	-0.798543	3227.84	-0.824274	3290.84	-0.850005	3353.84	-0.875736	3416.84	-0.901466	3479.84	-0.927197	3542.84
540	-0.430175	2373.84	-0.455906	2436.84	-0.481636	2499.84	-0.507367	2562.84	-0.533098	2625.84	-0.558829	2688.84	-0.584559	2751.84	-0.61029	2814.84	-0.636021	2877.84	-0.661752	2940.84	-0.687483	3003.84	-0.713213	3066.84	-0.738944	3129.84	-0.764675	3192.84	-0.790406	3255.84	-0.816137	3318.84	-0.841867	3381.84	-0.867598	3444.84	-0.893329	3507.84	-0.91906	3570.84
550	-0.422037	2401.84	-0.447768	2464.84	-0.473499	2527.84	-0.49923	2590.84	-0.52496	2653.84	-0.550691	2716.84	-0.576422	2779.84	-0.602153	2842.84	-0.627883	2905.84	-0.653614	2968.84	-0.679345	3031.84	-0.705076	3094.84	-0.730807	3157.84	-0.756537	3220.84	-0.782268	3283.84	-0.807999	3346.84	-0.83373	3409.84	-0.859461	3472.84	-0.885191	3535.84	-0.910922	3598.84
Min	Carbohydrates	Fat total	Protein
999999
Protein	92.8
		100		110		120		130		140		150		160		170		180		190		200		210		220		230		240		250		260		270		280		290
360	-0.533771	1897.84	-0.559501	1960.84	-0.585232	2023.84	-0.610963	2086.84	-0.636694	2149.84	-0.662425	2212.84	-0.688155	2275.84	-0.713886	2338.84	-0.739617	2401.84	-0.765348	2464.84	-0.791079	2527.84	-0.816809	2590.84	-0.84254	2653.84	-0.868271	2716.84	-0.894002	2779.84	-0.919732	2842.84	-0.945463	2905.84	-0.971194	2968.84	-0.996925	3031.84	-1.02266	3094.84
370	-0.525633	1925.84	-0.551364	1988.84	-0.577095	2051.84	-0.602825	2114.84	-0.628556	2177.84	-0.654287	2240.84	-0.680018	2303.84	-0.705749	2366.84	-0.731479	2429.84	-0.75721	2492.84	-0.782941	2555.84	-0.808672	2618.84	-0.834403	2681.84	-0.860133	2744.84	-0.885864	2807.84	-0.911595	2870.84	-0.937326	2933.84	-0.963056	2996.84	-0.988787	3059.84	-1.01452	3122.84
380	-0.517496	1953.84	-0.543226	2016.84	-0.568957	2079.84	-0.594688	2142.84	-0.620419	2205.84	-0.64615	2268.84	-0.67188	2331.84	-0.697611	2394.84	-0.723342	2457.84	-0.749073	2520.84	-0.774803	2583.84	-0.800534	2646.84	-0.826265	2709.84	-0.851996	2772.84	-0.877727	2835.84	-0.903457	2898.84	-0.929188	2961.84	-0.954919	3024.84	-0.98065	3087.84	-1.00638	3150.84
390	-0.509358	1981.84	-0.535089	2044.84	-0.56082	2107.84	-0.58655	2170.84	-0.612281	2233.84	-0.638012	2296.84	-0.663743	2359.84	-0.689474	2422.84	-0.715204	2485.84	-0.740935	2548.84	-0.766666	2611.84	-0.792397	2674.84	-0.818127	2737.84	-0.843858	2800.84	-0.869589	2863.84	-0.89532	2926.84	-0.921051	2989.84	-0.946781	3052.84	-0.972512	3115.84	-0.998243	3178.84
400	-0.50122	2009.84	-0.526951	2072.84	-0.552682	2135.84	-0.578413	2198.84	-0.604144	2261.84	-0.629874	2324.84	-0.655605	2387.84	-0.681336	2450.84	-0.707067	2513.84	-0.732798	2576.84	-0.758528	2639.84	-0.784259	2702.84	-0.80999	2765.84	-0.835721	2828.84	-0.861451	2891.84	-0.887182	2954.84	-0.912913	3017.84	-0.938644	3080.84	-0.964375	3143.84	-0.990105	3206.84
410	-0.493083	2037.84	-0.518814	2100.84	-0.544545	2163.84	-0.570275	2226.84	-0.596006	2289.84	-0.621737	2352.84	-0.647468	2415.84	-0.673198	2478.84	-0.698929	2541.84	-0.72466	2604.84	-0.750391	2667.84	-0.776122	2730.84	-0.801852	2793.84	-0.827583	2856.84	-0.853314	2919.84	-0.879045	2982.84	-0.904776	3045.84	-0.930506	3108.84	-0.956237	3171.84	-0.981968	3234.84
420	-0.484945	2065.84	-0.510676	2128.84	-0.536407	2191.84	-0.562138	2254.84	-0.587869	2317.84	-0.613599	2380.84	-0.63933	2443.84	-0.665061	2506.84	-0.690792	2569.84	-0.716522	2632.84	-0.742253	2695.84	-0.767984	2758.84	-0.793715	2821.84	-0.819446	2884.84	-0.845176	2947.84	-0.870907	3010.84	-0.896638	3073.84	-0.922369	3136.84	-0.9481	3199.84	-0.97383	3262.84
430	-0.476808	2093.84	-0.502539	2156.84	-0.528269	2219.84	-0.554	2282.84	-0.579731	2345.84	-0.605462	2408.84	-0.631193	2471.84	-0.656923	2534.84	-0.682654	2597.84	-0.708385	2660.84	-0.734116	2723.84	-0.759847	2786.84	-0.785577	2849.84	-0.811308	2912.84	-0.837039	2975.84	-0.86277	3038.84	-0.8885	3101.84	-0.914231	3164.84	-0.939962	3227.84	-0.965693	3290.84
440	-0.46867	2121.84	-0.494401	2184.84	-0.520132	2247.84	-0.545863	2310.84	-0.571593	2373.84	-0.597324	2436.84	-0.623055	2499.84	-0.648786	2562.84	-0.674517	2625.84	-0.700247	2688.84	-0.725978	2751.84	-0.751709	2814.84	-0.77744	2877.84	-0.803171	2940.84	-0.828901	3003.84	-0.854632	3066.84	-0.880363	3129.84	-0.906094	3192.84	-0.931824	3255.84	-0.957555	3318.84
450	-0.460533	2149.84	-0.486264	2212.84	-0.511994	2275.84	-0.537725	2338.84	-0.563456	2401.84	-0.589187	2464.84	-0.614918	2527.84	-0.640648	2590.84	-0.666379	2653.84	-0.69211	2716.84	-0.717841	2779.84	-0.743571	2842.84	-0.769302	2905.84	-0.795033	2968.84	-0.820764	3031.84	-0.846495	3094.84	-0.872225	3157.84	-0.897956	3220.84	-0.923687	3283.84	-0.949418	3346.84
460	-0.452395	2177.84	-0.478126	2240.84	-0.503857	2303.84	-0.529588	2366.84	-0.555318	2429.84	-0.581049	2492.84	-0.60678	2555.84	-0.632511	2618.84	-0.658242	2681.84	-0.683972	2744.84	-0.709703	2807.84	-0.735434	2870.84	-0.761165	2933.84	-0.786895	2996.84	-0.812626	3059.84	-0.838357	3122.84	-0.864088	3185.84	-0.889819	3248.84	-0.915549	3311.84	-0.94128	3374.84
470	-0.444258	2205.84	-0.469988	2268.84	-0.495719	2331.84	-0.52145	2394.84	-0.547181	2457.84	-0.572912	2520.84	-0.598642	2583.84	-0.624373	2646.84	-0.650104	2709.84	-0.675835	2772.84	-0.701566	2835.84	-0.727296	2898.84	-0.753027	2961.84	-0.778758	3024.84	-0.804489	3087.84	-0.830219	3150.84	-0.85595	3213.84	-0.881681	3276.84	-0.907412	3339.84	-0.933143	3402.84
480	-0.43612	2233.84	-0.461851	2296.84	-0.487582	2359.84	-0.513313	2422.84	-0.539043	2485.84	-0.564774	2548.84	-0.590505	2611.84	-0.616236	2674.84	-0.641966	2737.84	-0.667697	2800.84	-0.693428	2863.84	-0.719159	2926.84	-0.74489	2989.84	-0.77062	3052.84	-0.796351	3115.84	-0.822082	3178.84	-0.847813	3241.84	-0.873544	3304.84	-0.899274	3367.84	-0.925005	3430.84
490	-0.427983	2261.84	-0.453713	2324.84	-0.479444	2387.84	-0.505175	2450.84	-0.530906	2513.84	-0.556637	2576.84	-0.582367	2639.84	-0.608098	2702.84	-0.633829	2765.84	-0.65956	2828.84	-0.68529	2891.84	-0.711021	2954.84	-0.736752	3017.84	-0.762483	3080.84	-0.788214	3143.84	-0.813944	3206.84	-0.839675	3269.84	-0.865406	3332.84	-0.891137	3395.84	-0.916868	3458.84
500	-0.419845	2289.84	-0.445576	2352.84	-0.471307	2415.84	-0.497037	2478.84	-0.522768	2541.84	-0.548499	2604.84	-0.57423	2667.84	-0.599961	2730.84	-0.625691	2793.84	-0.651422	2856.84	-0.677153	2919.84	-0.702884	2982.84	-0.728615	3045.84	-0.754345	3108.84	-0.780076	3171.84	-0.805807	3234.84	-0.831538	3297.84	-0.857268	3360.84	-0.882999	3423.84	-0.90873	3486.84
510	-0.411708	2317.84	-0.437438	2380.84	-0.463169	2443.84	-0.4889	2506.84	-0.514631	2569.84	-0.540361	2632.84	-0.566092	2695.84	-0.591823	2758.84	-0.617554	2821.84	-0.643285	2884.84	-0.669015	2947.84	-0.694746	3010.84	-0.720477	3073.84	-0.746208	3136.84	-0.771939	3199.84	-0.797669	3262.84	-0.8234	3325.84	-0.849131	3388.84	-0.874862	3451.84	-0.900592	3514.84
520	-0.40357	2345.84	-0.429301	2408.84	-0.455032	2471.84	-0.480762	2534.84	-0.506493	2597.84	-0.532224	2660.84	-0.557955	2723.84	-0.583685	2786.84	-0.609416	2849.84	-0.635147	2912.84	-0.660878	2975.84	-0.686609	3038.84	-0.712339	3101.84	-0.73807	3164.84	-0.763801	3227.84	-0.789532	3290.84	-0.815263	3353.84	-0.840993	3416.84	-0.866724	3479.84	-0.892455	3542.84
530	-0.395432	2373.84	-0.421163	2436.84	-0.446894	2499.84	-0.472625	2562.84	-0.498356	2625.84	-0.524086	2688.84	-0.549817	2751.84	-0.575548	2814.84	-0.601279	2877.84	-0.62701	2940.84	-0.65274	3003.84	-0.678471	3066.84	-0.704202	3129.84	-0.729933	3192.84	-0.755663	3255.84	-0.781394	3318.84	-0.807125	3381.84	-0.832856	3444.84	-0.858587	3507.84	-0.884317	3570.84
540	-0.387295	2401.84	-0.413026	2464.84	-0.438756	2527.84	-0.464487	2590.84	-0.490218	2653.84	-0.515949	2716.84	-0.54168	2779.84	-0.56741	2842.84	-0.593141	2905.84	-0.618872	2968.84	-0.644603	3031.84	-0.670334	3094.84	-0.696064	3157.84	-0.721795	3220.84	-0.747526	3283.84	-0.773257	3346.84	-0.798987	3409.84	-0.824718	3472.84	-0.850449	3535.84	-0.87618	3598.84
550	-0.379157	2429.84	-0.404888	2492.84	-0.430619	2555.84	-0.45635	2618.84	-0.482081	2681.84	-0.507811	2744.84	-0.533542	2807.84	-0.559273	2870.84	-0.585004	2933.84	-0.610734	2996.84	-0.636465	3059.84	-0.662196	3122.84	-0.687927	3185.84	-0.713658	3248.84	-0.739388	3311.84	-0.765119	3374.84	-0.79085	3437.84	-0.816581	3500.84	-0.842312	3563.84	-0.868042	3626.84
Min	Carbohydrates	Fat total	Protein
999999
Protein	102.8
		100		110		120		130		140		150		160		170		180		190		200		210		220		230		240		250		260		270		280		290
360	-0.490891	1925.84	-0.516622	1988.84	-0.542352	2051.84	-0.568083	2114.84	-0.593814	2177.84	-0.619545	2240.84	-0.645276	2303.84	-0.671006	2366.84	-0.696737	2429.84	-0.722468	2492.84	-0.748199	2555.84	-0.773929	2618.84	-0.79966	2681.84	-0.825391	2744.84	-0.851122	2807.84	-0.876853	2870.84	-0.902583	2933.84	-0.928314	2996.84	-0.954045	3059.84	-0.979776	3122.84
370	-0.482753	1953.84	-0.508484	2016.84	-0.534215	2079.84	-0.559946	2142.84	-0.585676	2205.84	-0.611407	2268.84	-0.637138	2331.84	-0.662869	2394.84	-0.6886	2457.84	-0.71433	2520.84	-0.740061	2583.84	-0.765792	2646.84	-0.791523	2709.84	-0.817254	2772.84	-0.842984	2835.84	-0.868715	2898.84	-0.894446	2961.84	-0.920177	3024.84	-0.945907	3087.84	-0.971638	3150.84
380	-0.474616	1981.84	-0.500347	2044.84	-0.526077	2107.84	-0.551808	2170.84	-0.577539	2233.84	-0.60327	2296.84	-0.629	2359.84	-0.654731	2422.84	-0.680462	2485.84	-0.706193	2548.84	-0.731924	2611.84	-0.757654	2674.84	-0.783385	2737.84	-0.809116	2800.84	-0.834847	2863.84	-0.860578	2926.84	-0.886308	2989.84	-0.912039	3052.84	-0.93777	3115.84	-0.963501	3178.84
390	-0.466478	2009.84	-0.492209	2072.84	-0.51794	2135.84	-0.543671	2198.84	-0.569401	2261.84	-0.595132	2324.84	-0.620863	2387.84	-0.646594	2450.84	-0.672325	2513.84	-0.698055	2576.84	-0.723786	2639.84	-0.749517	2702.84	-0.775248	2765.84	-0.800978	2828.84	-0.826709	2891.84	-0.85244	2954.84	-0.878171	3017.84	-0.903902	3080.84	-0.929632	3143.84	-0.955363	3206.84
400	-0.458341	2037.84	-0.484071	2100.84	-0.509802	2163.84	-0.535533	2226.84	-0.561264	2289.84	-0.586995	2352.84	-0.612725	2415.84	-0.638456	2478.84	-0.664187	2541.84	-0.689918	2604.84	-0.715649	2667.84	-0.741379	2730.84	-0.76711	2793.84	-0.792841	2856.84	-0.818572	2919.84	-0.844302	2982.84	-0.870033	3045.84	-0.895764	3108.84	-0.921495	3171.84	-0.947226	3234.84
410	-0.450203	2065.84	-0.475934	2128.84	-0.501665	2191.84	-0.527395	2254.84	-0.553126	2317.84	-0.578857	2380.84	-0.604588	2443.84	-0.630319	2506.84	-0.656049	2569.84	-0.68178	2632.84	-0.707511	2695.84	-0.733242	2758.84	-0.758973	2821.84	-0.784703	2884.84	-0.810434	2947.84	-0.836165	3010.84	-0.861896	3073.84	-0.887626	3136.84	-0.913357	3199.84	-0.939088	3262.84
420	-0.442066	2093.84	-0.467796	2156.84	-0.493527	2219.84	-0.519258	2282.84	-0.544989	2345.84	-0.57072	2408.84	-0.59645	2471.84	-0.622181	2534.84	-0.647912	2597.84	-0.673643	2660.84	-0.699373	2723.84	-0.725104	2786.84	-0.750835	2849.84	-0.776566	2912.84	-0.802297	2975.84	-0.828027	3038.84	-0.853758	3101.84	-0.879489	3164.84	-0.90522	3227.84	-0.930951	3290.84
430	-0.433928	2121.84	-0.459659	2184.84	-0.48539	2247.84	-0.51112	2310.84	-0.536851	2373.84	-0.562582	2436.84	-0.588313	2499.84	-0.614044	2562.84	-0.639774	2625.84	-0.665505	2688.84	-0.691236	2751.84	-0.716967	2814.84	-0.742697	2877.84	-0.768428	2940.84	-0.794159	3003.84	-0.81989	3066.84	-0.845621	3129.84	-0.871351	3192.84	-0.897082	3255.84	-0.922813	3318.84
440	-0.425791	2149.84	-0.451521	2212.84	-0.477252	2275.84	-0.502983	2338.84	-0.528714	2401.84	-0.554444	2464.84	-0.580175	2527.84	-0.605906	2590.84	-0.631637	2653.84	-0.657368	2716.84	-0.683098	2779.84	-0.708829	2842.84	-0.73456	2905.84	-0.760291	2968.84	-0.786022	3031.84	-0.811752	3094.84	-0.837483	3157.84	-0.863214	3220.84	-0.888945	3283.84	-0.914675	3346.84
450	-0.417653	2177.84	-0.443384	2240.84	-0.469115	2303.84	-0.494845	2366.84	-0.520576	2429.84	-0.546307	2492.84	-0.572038	2555.84	-0.597768	2618.84	-0.623499	2681.84	-0.64923	2744.84	-0.674961	2807.84	-0.700692	2870.84	-0.726422	2933.84	-0.752153	2996.84	-0.777884	3059.84	-0.803615	3122.84	-0.829346	3185.84	-0.855076	3248.84	-0.880807	3311.84	-0.906538	3374.84
460	-0.409515	2205.84	-0.435246	2268.84	-0.460977	2331.84	-0.486708	2394.84	-0.512439	2457.84	-0.538169	2520.84	-0.5639	2583.84	-0.589631	2646.84	-0.615362	2709.84	-0.641092	2772.84	-0.666823	2835.84	-0.692554	2898.84	-0.718285	2961.84	-0.744016	3024.84	-0.769746	3087.84	-0.795477	3150.84	-0.821208	3213.84	-0.846939	3276.84	-0.87267	3339.84	-0.8984	3402.84
470	-0.401378	2233.84	-0.427109	2296.84	-0.452839	2359.84	-0.47857	2422.84	-0.504301	2485.84	-0.530032	2548.84	-0.555763	2611.84	-0.581493	2674.84	-0.607224	2737.84	-0.632955	2800.84	-0.658686	2863.84	-0.684417	2926.84	-0.710147	2989.84	-0.735878	3052.84	-0.761609	3115.84	-0.78734	3178.84	-0.81307	3241.84	-0.838801	3304.84	-0.864532	3367.84	-0.890263	3430.84
480	-0.39324	2261.84	-0.418971	2324.84	-0.444702	2387.84	-0.470433	2450.84	-0.496163	2513.84	-0.521894	2576.84	-0.547625	2639.84	-0.573356	2702.84	-0.599087	2765.84	-0.624817	2828.84	-0.650548	2891.84	-0.676279	2954.84	-0.70201	3017.84	-0.727741	3080.84	-0.753471	3143.84	-0.779202	3206.84	-0.804933	3269.84	-0.830664	3332.84	-0.856394	3395.84	-0.882125	3458.84
490	-0.385103	2289.84	-0.410834	2352.84	-0.436564	2415.84	-0.462295	2478.84	-0.488026	2541.84	-0.513757	2604.84	-0.539488	2667.84	-0.565218	2730.84	-0.590949	2793.84	-0.61668	2856.84	-0.642411	2919.84	-0.668141	2982.84	-0.693872	3045.84	-0.719603	3108.84	-0.745334	3171.84	-0.771065	3234.84	-0.796795	3297.84	-0.822526	3360.84	-0.848257	3423.84	-0.873988	3486.84
500	-0.376965	2317.84	-0.402696	2380.84	-0.428427	2443.84	-0.454158	2506.84	-0.479888	2569.84	-0.505619	2632.84	-0.53135	2695.84	-0.557081	2758.84	-0.582812	2821.84	-0.608542	2884.84	-0.634273	2947.84	-0.660004	3010.84	-0.685735	3073.84	-0.711465	3136.84	-0.737196	3199.84	-0.762927	3262.84	-0.788658	3325.84	-0.814389	3388.84	-0.840119	3451.84	-0.86585	3514.84
510	-0.368828	2345.84	-0.394558	2408.84	-0.420289	2471.84	-0.44602	2534.84	-0.471751	2597.84	-0.497482	2660.84	-0.523212	2723.84	-0.548943	2786.84	-0.574674	2849.84	-0.600405	2912.84	-0.626136	2975.84	-0.651866	3038.84	-0.677597	3101.84	-0.703328	3164.84	-0.729059	3227.84	-0.754789	3290.84	-0.78052	3353.84	-0.806251	3416.84	-0.831982	3479.84	-0.857713	3542.84
520	-0.36069	2373.84	-0.386421	2436.84	-0.412152	2499.84	-0.437883	2562.84	-0.463613	2625.84	-0.489344	2688.84	-0.515075	2751.84	-0.540806	2814.84	-0.566536	2877.84	-0.592267	2940.84	-0.617998	3003.84	-0.643729	3066.84	-0.66946	3129.84	-0.69519	3192.84	-0.720921	3255.84	-0.746652	3318.84	-0.772383	3381.84	-0.798114	3444.84	-0.823844	3507.84	-0.849575	3570.84
530	-0.352553	2401.84	-0.378283	2464.84	-0.404014	2527.84	-0.429745	2590.84	-0.455476	2653.84	-0.481207	2716.84	-0.506937	2779.84	-0.532668	2842.84	-0.558399	2905.84	-0.58413	2968.84	-0.60986	3031.84	-0.635591	3094.84	-0.661322	3157.84	-0.687053	3220.84	-0.712784	3283.84	-0.738514	3346.84	-0.764245	3409.84	-0.789976	3472.84	-0.815707	3535.84	-0.841438	3598.84
540	-0.344415	2429.84	-0.370146	2492.84	-0.395877	2555.84	-0.421607	2618.84	-0.447338	2681.84	-0.473069	2744.84	-0.4988	2807.84	-0.524531	2870.84	-0.550261	2933.84	-0.575992	2996.84	-0.601723	3059.84	-0.627454	3122.84	-0.653185	3185.84	-0.678915	3248.84	-0.704646	3311.84	-0.730377	3374.84	-0.756108	3437.84	-0.781838	3500.84	-0.807569	3563.84	-0.8333	3626.84
550	-0.336278	2457.84	-0.362008	2520.84	-0.387739	2583.84	-0.41347	2646.84	-0.439201	2709.84	-0.464931	2772.84	-0.490662	2835.84	-0.516393	2898.84	-0.542124	2961.84	-0.567855	3024.84	-0.593585	3087.84	-0.619316	3150.84	-0.645047	3213.84	-0.670778	3276.84	-0.696509	3339.84	-0.722239	3402.84	-0.74797	3465.84	-0.773701	3528.84	-0.799432	3591.84	-0.825162	3654.84
Min	Carbohydrates	Fat total	Protein
999999
Protein	112.8
		100		110		120		130		140		150		160		170		180		190		200		210		220		230		240		250		260		270		280		290
360	-0.448011	1953.84	-0.473742	2016.84	-0.499473	2079.84	-0.525203	2142.84	-0.550934	2205.84	-0.576665	2268.84	-0.602396	2331.84	-0.628127	2394.84	-0.653857	2457.84	-0.679588	2520.84	-0.705319	2583.84	-0.73105	2646.84	-0.75678	2709.84	-0.782511	2772.84	-0.808242	2835.84	-0.833973	2898.84	-0.859704	2961.84	-0.885434	3024.84	-0.911165	3087.84	-0.936896	3150.84
370	-0.439873	1981.84	-0.465604	2044.84	-0.491335	2107.84	-0.517066	2170.84	-0.542797	2233.84	-0.568527	2296.84	-0.594258	2359.84	-0.619989	2422.84	-0.64572	2485.84	-0.671451	2548.84	-0.697181	2611.84	-0.722912	2674.84	-0.748643	2737.84	-0.774374	2800.84	-0.800104	2863.84	-0.825835	2926.84	-0.851566	2989.84	-0.877297	3052.84	-0.903028	3115.84	-0.928758	3178.84
380	-0.431736	2009.84	-0.457467	2072.84	-0.483198	2135.84	-0.508928	2198.84	-0.534659	2261.84	-0.56039	2324.84	-0.586121	2387.84	-0.611851	2450.84	-0.637582	2513.84	-0.663313	2576.84	-0.689044	2639.84	-0.714775	2702.84	-0.740505	2765.84	-0.766236	2828.84	-0.791967	2891.84	-0.817698	2954.84	-0.843429	3017.84	-0.869159	3080.84	-0.89489	3143.84	-0.920621	3206.84
390	-0.423598	2037.84	-0.449329	2100.84	-0.47506	2163.84	-0.500791	2226.84	-0.526522	2289.84	-0.552252	2352.84	-0.577983	2415.84	-0.603714	2478.84	-0.629445	2541.84	-0.655175	2604.84	-0.680906	2667.84	-0.706637	2730.84	-0.732368	2793.84	-0.758099	2856.84	-0.783829	2919.84	-0.80956	2982.84	-0.835291	3045.84	-0.861022	3108.84	-0.886753	3171.84	-0.912483	3234.84
400	-0.415461	2065.84	-0.441192	2128.84	-0.466922	2191.84	-0.492653	2254.84	-0.518384	2317.84	-0.544115	2380.84	-0.569846	2443.84	-0.595576	2506.84	-0.621307	2569.84	-0.647038	2632.84	-0.672769	2695.84	-0.698499	2758.84	-0.72423	2821.84	-0.749961	2884.84	-0.775692	2947.84	-0.801423	3010.84	-0.827153	3073.84	-0.852884	3136.84	-0.878615	3199.84	-0.904346	3262.84
410	-0.407323	2093.84	-0.433054	2156.84	-0.458785	2219.84	-0.484516	2282.84	-0.510246	2345.84	-0.535977	2408.84	-0.561708	2471.84	-0.587439	2534.84	-0.61317	2597.84	-0.6389	2660.84	-0.664631	2723.84	-0.690362	2786.84	-0.716093	2849.84	-0.741824	2912.84	-0.767554	2975.84	-0.793285	3038.84	-0.819016	3101.84	-0.844747	3164.84	-0.870477	3227.84	-0.896208	3290.84
420	-0.399186	2121.84	-0.424917	2184.84	-0.450647	2247.84	-0.476378	2310.84	-0.502109	2373.84	-0.52784	2436.84	-0.55357	2499.84	-0.579301	2562.84	-0.605032	2625.84	-0.630763	2688.84	-0.656494	2751.84	-0.682224	2814.84	-0.707955	2877.84	-0.733686	2940.84	-0.759417	3003.84	-0.785148	3066.84	-0.810878	3129.84	-0.836609	3192.84	-0.86234	3255.84	-0.888071	3318.84
430	-0.391048	2149.84	-0.416779	2212.84	-0.44251	2275.84	-0.468241	2338.84	-0.493971	2401.84	-0.519702	2464.84	-0.545433	2527.84	-0.571164	2590.84	-0.596895	2653.84	-0.622625	2716.84	-0.648356	2779.84	-0.674087	2842.84	-0.699818	2905.84	-0.725548	2968.84	-0.751279	3031.84	-0.77701	3094.84	-0.802741	3157.84	-0.828472	3220.84	-0.854202	3283.84	-0.879933	3346.84
440	-0.382911	2177.84	-0.408641	2240.84	-0.434372	2303.84	-0.460103	2366.84	-0.485834	2429.84	-0.511565	2492.84	-0.537295	2555.84	-0.563026	2618.84	-0.588757	2681.84	-0.614488	2744.84	-0.640219	2807.84	-0.665949	2870.84	-0.69168	2933.84	-0.717411	2996.84	-0.743142	3059.84	-0.768872	3122.84	-0.794603	3185.84	-0.820334	3248.84	-0.846065	3311.84	-0.871796	3374.84
450	-0.374773	2205.84	-0.400504	2268.84	-0.426235	2331.84	-0.451966	2394.84	-0.477696	2457.84	-0.503427	2520.84	-0.529158	2583.84	-0.554889	2646.84	-0.580619	2709.84	-0.60635	2772.84	-0.632081	2835.84	-0.657812	2898.84	-0.683543	2961.84	-0.709273	3024.84	-0.735004	3087.84	-0.760735	3150.84	-0.786466	3213.84	-0.812196	3276.84	-0.837927	3339.84	-0.863658	3402.84
460	-0.366636	2233.84	-0.392366	2296.84	-0.418097	2359.84	-0.443828	2422.84	-0.469559	2485.84	-0.49529	2548.84	-0.52102	2611.84	-0.546751	2674.84	-0.572482	2737.84	-0.598213	2800.84	-0.623943	2863.84	-0.649674	2926.84	-0.675405	2989.84	-0.701136	3052.84	-0.726867	3115.84	-0.752597	3178.84	-0.778328	3241.84	-0.804059	3304.84	-0.82979	3367.84	-0.855521	3430.84
470	-0.358498	2261.84	-0.384229	2324.84	-0.40996	2387.84	-0.43569	2450.84	-0.461421	2513.84	-0.487152	2576.84	-0.512883	2639.84	-0.538614	2702.84	-0.564344	2765.84	-0.590075	2828.84	-0.615806	2891.84	-0.641537	2954.84	-0.667267	3017.84	-0.692998	3080.84	-0.718729	3143.84	-0.74446	3206.84	-0.770191	3269.84	-0.795921	3332.84	-0.821652	3395.84	-0.847383	3458.84
480	-0.350361	2289.84	-0.376091	2352.84	-0.401822	2415.84	-0.427553	2478.84	-0.453284	2541.84	-0.479014	2604.84	-0.504745	2667.84	-0.530476	2730.84	-0.556207	2793.84	-0.581938	2856.84	-0.607668	2919.84	-0.633399	2982.84	-0.65913	3045.84	-0.684861	3108.84	-0.710592	3171.84	-0.736322	3234.84	-0.762053	3297.84	-0.787784	3360.84	-0.813515	3423.84	-0.839245	3486.84
490	-0.342223	2317.84	-0.367954	2380.84	-0.393685	2443.84	-0.419415	2506.84	-0.445146	2569.84	-0.470877	2632.84	-0.496608	2695.84	-0.522338	2758.84	-0.548069	2821.84	-0.5738	2884.84	-0.599531	2947.84	-0.625262	3010.84	-0.650992	3073.84	-0.676723	3136.84	-0.702454	3199.84	-0.728185	3262.84	-0.753916	3325.84	-0.779646	3388.84	-0.805377	3451.84	-0.831108	3514.84
500	-0.334085	2345.84	-0.359816	2408.84	-0.385547	2471.84	-0.411278	2534.84	-0.437009	2597.84	-0.462739	2660.84	-0.48847	2723.84	-0.514201	2786.84	-0.539932	2849.84	-0.565663	2912.84	-0.591393	2975.84	-0.617124	3038.84	-0.642855	3101.84	-0.668586	3164.84	-0.694316	3227.84	-0.720047	3290.84	-0.745778	3353.84	-0.771509	3416.84	-0.79724	3479.84	-0.82297	3542.84
510	-0.325948	2373.84	-0.351679	2436.84	-0.377409	2499.84	-0.40314	2562.84	-0.428871	2625.84	-0.454602	2688.84	-0.480333	2751.84	-0.506063	2814.84	-0.531794	2877.84	-0.557525	2940.84	-0.583256	3003.84	-0.608987	3066.84	-0.634717	3129.84	-0.660448	3192.84	-0.686179	3255.84	-0.71191	3318.84	-0.73764	3381.84	-0.763371	3444.84	-0.789102	3507.84	-0.814833	3570.84
520	-0.31781	2401.84	-0.343541	2464.84	-0.369272	2527.84	-0.395003	2590.84	-0.420733	2653.84	-0.446464	2716.84	-0.472195	2779.84	-0.497926	2842.84	-0.523657	2905.84	-0.549387	2968.84	-0.575118	3031.84	-0.600849	3094.84	-0.62658	3157.84	-0.652311	3220.84	-0.678041	3283.84	-0.703772	3346.84	-0.729503	3409.84	-0.755234	3472.84	-0.780964	3535.84	-0.806695	3598.84
530	-0.309673	2429.84	-0.335404	2492.84	-0.361134	2555.84	-0.386865	2618.84	-0.412596	2681.84	-0.438327	2744.84	-0.464058	2807.84	-0.489788	2870.84	-0.515519	2933.84	-0.54125	2996.84	-0.566981	3059.84	-0.592711	3122.84	-0.618442	3185.84	-0.644173	3248.84	-0.669904	3311.84	-0.695635	3374.84	-0.721365	3437.84	-0.747096	3500.84	-0.772827	3563.84	-0.798558	3626.84
540	-0.301535	2457.84	-0.327266	2520.84	-0.352997	2583.84	-0.378728	2646.84	-0.404458	2709.84	-0.430189	2772.84	-0.45592	2835.84	-0.481651	2898.84	-0.507382	2961.84	-0.533112	3024.84	-0.558843	3087.84	-0.584574	3150.84	-0.610305	3213.84	-0.636035	3276.84	-0.661766	3339.84	-0.687497	3402.84	-0.713228	3465.84	-0.738959	3528.84	-0.764689	3591.84	-0.79042	3654.84
550	-0.293398	2485.84	-0.319129	2548.84	-0.344859	2611.84	-0.37059	2674.84	-0.396321	2737.84	-0.422052	2800.84	-0.447782	2863.84	-0.473513	2926.84	-0.499244	2989.84	-0.524975	3052.84	-0.550706	3115.84	-0.576436	3178.84	-0.602167	3241.84	-0.627898	3304.84	-0.653629	3367.84	-0.67936	3430.84	-0.70509	3493.84	-0.730821	3556.84	-0.756552	3619.84	-0.782283	3682.84
Min	Carbohydrates	Fat total	Protein
999999
Protein	122.8
		100		110		120		130		140		150		160		170		180		190		200		210		220		230		240		250		260		270		280		290
360	-0.405131	1981.84	-0.430862	2044.84	-0.456593	2107.84	-0.482324	2170.84	-0.508054	2233.84	-0.533785	2296.84	-0.559516	2359.84	-0.585247	2422.84	-0.610977	2485.84	-0.636708	2548.84	-0.662439	2611.84	-0.68817	2674.84	-0.713901	2737.84	-0.739631	2800.84	-0.765362	2863.84	-0.791093	2926.84	-0.816824	2989.84	-0.842555	3052.84	-0.868285	3115.84	-0.894016	3178.84
370	-0.396994	2009.84	-0.422724	2072.84	-0.448455	2135.84	-0.474186	2198.84	-0.499917	2261.84	-0.525648	2324.84	-0.551378	2387.84	-0.577109	2450.84	-0.60284	2513.84	-0.628571	2576.84	-0.654302	2639.84	-0.680032	2702.84	-0.705763	2765.84	-0.731494	2828.84	-0.757225	2891.84	-0.782955	2954.84	-0.808686	3017.84	-0.834417	3080.84	-0.860148	3143.84	-0.885879	3206.84
380	-0.388856	2037.84	-0.414587	2100.84	-0.440318	2163.84	-0.466048	2226.84	-0.491779	2289.84	-0.51751	2352.84	-0.543241	2415.84	-0.568972	2478.84	-0.594702	2541.84	-0.620433	2604.84	-0.646164	2667.84	-0.671895	2730.84	-0.697626	2793.84	-0.723356	2856.84	-0.749087	2919.84	-0.774818	2982.84	-0.800549	3045.84	-0.826279	3108.84	-0.85201	3171.84	-0.877741	3234.84
390	-0.380719	2065.84	-0.406449	2128.84	-0.43218	2191.84	-0.457911	2254.84	-0.483642	2317.84	-0.509373	2380.84	-0.535103	2443.84	-0.560834	2506.84	-0.586565	2569.84	-0.612296	2632.84	-0.638026	2695.84	-0.663757	2758.84	-0.689488	2821.84	-0.715219	2884.84	-0.74095	2947.84	-0.76668	3010.84	-0.792411	3073.84	-0.818142	3136.84	-0.843873	3199.84	-0.869603	3262.84
400	-0.372581	2093.84	-0.398312	2156.84	-0.424043	2219.84	-0.449773	2282.84	-0.475504	2345.84	-0.501235	2408.84	-0.526966	2471.84	-0.552697	2534.84	-0.578427	2597.84	-0.604158	2660.84	-0.629889	2723.84	-0.65562	2786.84	-0.68135	2849.84	-0.707081	2912.84	-0.732812	2975.84	-0.758543	3038.84	-0.784274	3101.84	-0.810004	3164.84	-0.835735	3227.84	-0.861466	3290.84
410	-0.364443	2121.84	-0.390174	2184.84	-0.415905	2247.84	-0.441636	2310.84	-0.467367	2373.84	-0.493097	2436.84	-0.518828	2499.84	-0.544559	2562.84	-0.57029	2625.84	-0.596021	2688.84	-0.621751	2751.84	-0.647482	2814.84	-0.673213	2877.84	-0.698944	2940.84	-0.724674	3003.84	-0.750405	3066.84	-0.776136	3129.84	-0.801867	3192.84	-0.827598	3255.84	-0.853328	3318.84
420	-0.356306	2149.84	-0.382037	2212.84	-0.407768	2275.84	-0.433498	2338.84	-0.459229	2401.84	-0.48496	2464.84	-0.510691	2527.84	-0.536421	2590.84	-0.562152	2653.84	-0.587883	2716.84	-0.613614	2779.84	-0.639345	2842.84	-0.665075	2905.84	-0.690806	2968.84	-0.716537	3031.84	-0.742268	3094.84	-0.767999	3157.84	-0.793729	3220.84	-0.81946	3283.84	-0.845191	3346.84
430	-0.348168	2177.84	-0.373899	2240.84	-0.39963	2303.84	-0.425361	2366.84	-0.451092	2429.84	-0.476822	2492.84	-0.502553	2555.84	-0.528284	2618.84	-0.554015	2681.84	-0.579745	2744.84	-0.605476	2807.84	-0.631207	2870.84	-0.656938	2933.84	-0.682669	2996.84	-0.708399	3059.84	-0.73413	3122.84	-0.759861	3185.84	-0.785592	3248.84	-0.811323	3311.84	-0.837053	3374.84
440	-0.340031	2205.84	-0.365762	2268.84	-0.391492	2331.84	-0.417223	2394.84	-0.442954	2457.84	-0.468685	2520.84	-0.494416	2583.84	-0.520146	2646.84	-0.545877	2709.84	-0.571608	2772.84	-0.597339	2835.84	-0.62307	2898.84	-0.6488	2961.84	-0.674531	3024.84	-0.700262	3087.84	-0.725993	3150.84	-0.751723	3213.84	-0.777454	3276.84	-0.803185	3339.84	-0.828916	3402.84
450	-0.331893	2233.84	-0.357624	2296.84	-0.383355	2359.84	-0.409086	2422.84	-0.434816	2485.84	-0.460547	2548.84	-0.486278	2611.84	-0.512009	2674.84	-0.53774	2737.84	-0.56347	2800.84	-0.589201	2863.84	-0.614932	2926.84	-0.640663	2989.84	-0.666394	3052.84	-0.692124	3115.84	-0.717855	3178.84	-0.743586	3241.84	-0.769317	3304.84	-0.795047	3367.84	-0.820778	3430.84
460	-0.323756	2261.84	-0.349487	2324.84	-0.375217	2387.84	-0.400948	2450.84	-0.426679	2513.84	-0.45241	2576.84	-0.47814	2639.84	-0.503871	2702.84	-0.529602	2765.84	-0.555333	2828.84	-0.581064	2891.84	-0.606794	2954.84	-0.632525	3017.84	-0.658256	3080.84	-0.683987	3143.84	-0.709718	3206.84	-0.735448	3269.84	-0.761179	3332.84	-0.78691	3395.84	-0.812641	3458.84
470	-0.315618	2289.84	-0.341349	2352.84	-0.36708	2415.84	-0.392811	2478.84	-0.418541	2541.84	-0.444272	2604.84	-0.470003	2667.84	-0.495734	2730.84	-0.521465	2793.84	-0.547195	2856.84	-0.572926	2919.84	-0.598657	2982.84	-0.624388	3045.84	-0.650118	3108.84	-0.675849	3171.84	-0.70158	3234.84	-0.727311	3297.84	-0.753042	3360.84	-0.778772	3423.84	-0.804503	3486.84
480	-0.307481	2317.84	-0.333211	2380.84	-0.358942	2443.84	-0.384673	2506.84	-0.410404	2569.84	-0.436135	2632.84	-0.461865	2695.84	-0.487596	2758.84	-0.513327	2821.84	-0.539058	2884.84	-0.564789	2947.84	-0.590519	3010.84	-0.61625	3073.84	-0.641981	3136.84	-0.667712	3199.84	-0.693442	3262.84	-0.719173	3325.84	-0.744904	3388.84	-0.770635	3451.84	-0.796366	3514.84
490	-0.299343	2345.84	-0.325074	2408.84	-0.350805	2471.84	-0.376536	2534.84	-0.402266	2597.84	-0.427997	2660.84	-0.453728	2723.84	-0.479459	2786.84	-0.505189	2849.84	-0.53092	2912.84	-0.556651	2975.84	-0.582382	3038.84	-0.608113	3101.84	-0.633843	3164.84	-0.659574	3227.84	-0.685305	3290.84	-0.711036	3353.84	-0.736767	3416.84	-0.762497	3479.84	-0.788228	3542.84
500	-0.291206	2373.84	-0.316936	2436.84	-0.342667	2499.84	-0.368398	2562.84	-0.394129	2625.84	-0.41986	2688.84	-0.44559	2751.84	-0.471321	2814.84	-0.497052	2877.84	-0.522783	2940.84	-0.548513	3003.84	-0.574244	3066.84	-0.599975	3129.84	-0.625706	3192.84	-0.651437	3255.84	-0.677167	3318.84	-0.702898	3381.84	-0.728629	3444.84	-0.75436	3507.84	-0.780091	3570.84
510	-0.283068	2401.84	-0.308799	2464.84	-0.33453	2527.84	-0.36026	2590.84	-0.385991	2653.84	-0.411722	2716.84	-0.437453	2779.84	-0.463184	2842.84	-0.488914	2905.84	-0.514645	2968.84	-0.540376	3031.84	-0.566107	3094.84	-0.591837	3157.84	-0.617568	3220.84	-0.643299	3283.84	-0.66903	3346.84	-0.694761	3409.84	-0.720491	3472.84	-0.746222	3535.84	-0.771953	3598.84
520	-0.274931	2429.84	-0.300661	2492.84	-0.326392	2555.84	-0.352123	2618.84	-0.377854	2681.84	-0.403584	2744.84	-0.429315	2807.84	-0.455046	2870.84	-0.480777	2933.84	-0.506508	2996.84	-0.532238	3059.84	-0.557969	3122.84	-0.5837	3185.84	-0.609431	3248.84	-0.635162	3311.84	-0.660892	3374.84	-0.686623	3437.84	-0.712354	3500.84	-0.738085	3563.84	-0.763815	3626.84
530	-0.266793	2457.84	-0.292524	2520.84	-0.318255	2583.84	-0.343985	2646.84	-0.369716	2709.84	-0.395447	2772.84	-0.421178	2835.84	-0.446908	2898.84	-0.472639	2961.84	-0.49837	3024.84	-0.524101	3087.84	-0.549832	3150.84	-0.575562	3213.84	-0.601293	3276.84	-0.627024	3339.84	-0.652755	3402.84	-0.678486	3465.84	-0.704216	3528.84	-0.729947	3591.84	-0.755678	3654.84
540	-0.258655	2485.84	-0.284386	2548.84	-0.310117	2611.84	-0.335848	2674.84	-0.361579	2737.84	-0.387309	2800.84	-0.41304	2863.84	-0.438771	2926.84	-0.464502	2989.84	-0.490233	3052.84	-0.515963	3115.84	-0.541694	3178.84	-0.567425	3241.84	-0.593156	3304.84	-0.618886	3367.84	-0.644617	3430.84	-0.670348	3493.84	-0.696079	3556.84	-0.72181	3619.84	-0.74754	3682.84
550	-0.250518	2513.84	-0.276249	2576.84	-0.301979	2639.84	-0.32771	2702.84	-0.353441	2765.84	-0.379172	2828.84	-0.404903	2891.84	-0.430633	2954.84	-0.456364	3017.84	-0.482095	3080.84	-0.507826	3143.84	-0.533557	3206.84	-0.559287	3269.84	-0.585018	3332.84	-0.610749	3395.84	-0.63648	3458.84	-0.66221	3521.84	-0.687941	3584.84	-0.713672	3647.84	-0.739403	3710.84
Min	Carbohydrates	Fat total	Protein
999999
Protein	132.8
		100		110		120		130		140		150		160		170		180		190		200		210		220		230		240		250		260		270		280		290
360	-0.362251	2009.84	-0.387982	2072.84	-0.413713	2135.84	-0.439444	2198.84	-0.465175	2261.84	-0.490905	2324.84	-0.516636	2387.84	-0.542367	2450.84	-0.568098	2513.84	-0.593828	2576.84	-0.619559	2639.84	-0.64529	2702.84	-0.671021	2765.84	-0.696752	2828.84	-0.722482	2891.84	-0.748213	2954.84	-0.773944	3017.84	-0.799675	3080.84	-0.825406	3143.84	-0.851136	3206.84
370	-0.354114	2037.84	-0.379845	2100.84	-0.405575	2163.84	-0.431306	2226.84	-0.457037	2289.84	-0.482768	2352.84	-0.508499	2415.84	-0.534229	2478.84	-0.55996	2541.84	-0.585691	2604.84	-0.611422	2667.84	-0.637152	2730.84	-0.662883	2793.84	-0.688614	2856.84	-0.714345	2919.84	-0.740076	2982.84	-0.765806	3045.84	-0.791537	3108.84	-0.817268	3171.84	-0.842999	3234.84
380	-0.345976	2065.84	-0.371707	2128.84	-0.397438	2191.84	-0.423169	2254.84	-0.448899	2317.84	-0.47463	2380.84	-0.500361	2443.84	-0.526092	2506.84	-0.551823	2569.84	-0.577553	2632.84	-0.603284	2695.84	-0.629015	2758.84	-0.654746	2821.84	-0.680477	2884.84	-0.706207	2947.84	-0.731938	3010.84	-0.757669	3073.84	-0.7834	3136.84	-0.80913	3199.84	-0.834861	3262.84
390	-0.337839	2093.84	-0.36357	2156.84	-0.3893	2219.84	-0.415031	2282.84	-0.440762	2345.84	-0.466493	2408.84	-0.492223	2471.84	-0.517954	2534.84	-0.543685	2597.84	-0.569416	2660.84	-0.595147	2723.84	-0.620877	2786.84	-0.646608	2849.84	-0.672339	2912.84	-0.69807	2975.84	-0.723801	3038.84	-0.749531	3101.84	-0.775262	3164.84	-0.800993	3227.84	-0.826724	3290.84
400	-0.329701	2121.84	-0.355432	2184.84	-0.381163	2247.84	-0.406894	2310.84	-0.432624	2373.84	-0.458355	2436.84	-0.484086	2499.84	-0.509817	2562.84	-0.535547	2625.84	-0.561278	2688.84	-0.587009	2751.84	-0.61274	2814.84	-0.638471	2877.84	-0.664201	2940.84	-0.689932	3003.84	-0.715663	3066.84	-0.741394	3129.84	-0.767125	3192.84	-0.792855	3255.84	-0.818586	3318.84
410	-0.321564	2149.84	-0.347294	2212.84	-0.373025	2275.84	-0.398756	2338.84	-0.424487	2401.84	-0.450218	2464.84	-0.475948	2527.84	-0.501679	2590.84	-0.52741	2653.84	-0.553141	2716.84	-0.578872	2779.84	-0.604602	2842.84	-0.630333	2905.84	-0.656064	2968.84	-0.681795	3031.84	-0.707525	3094.84	-0.733256	3157.84	-0.758987	3220.84	-0.784718	3283.84	-0.810449	3346.84
420	-0.313426	2177.84	-0.339157	2240.84	-0.364888	2303.84	-0.390618	2366.84	-0.416349	2429.84	-0.44208	2492.84	-0.467811	2555.84	-0.493542	2618.84	-0.519272	2681.84	-0.545003	2744.84	-0.570734	2807.84	-0.596465	2870.84	-0.622196	2933.84	-0.647926	2996.84	-0.673657	3059.84	-0.699388	3122.84	-0.725119	3185.84	-0.750849	3248.84	-0.77658	3311.84	-0.802311	3374.84
430	-0.305289	2205.84	-0.331019	2268.84	-0.35675	2331.84	-0.382481	2394.84	-0.408212	2457.84	-0.433943	2520.84	-0.459673	2583.84	-0.485404	2646.84	-0.511135	2709.84	-0.536866	2772.84	-0.562596	2835.84	-0.588327	2898.84	-0.614058	2961.84	-0.639789	3024.84	-0.66552	3087.84	-0.69125	3150.84	-0.716981	3213.84	-0.742712	3276.84	-0.768443	3339.84	-0.794174	3402.84
440	-0.297151	2233.84	-0.322882	2296.84	-0.348613	2359.84	-0.374343	2422.84	-0.400074	2485.84	-0.425805	2548.84	-0.451536	2611.84	-0.477267	2674.84	-0.502997	2737.84	-0.528728	2800.84	-0.554459	2863.84	-0.58019	2926.84	-0.60592	2989.84	-0.631651	3052.84	-0.657382	3115.84	-0.683113	3178.84	-0.708844	3241.84	-0.734574	3304.84	-0.760305	3367.84	-0.786036	3430.84
450	-0.289014	2261.84	-0.314744	2324.84	-0.340475	2387.84	-0.366206	2450.84	-0.391937	2513.84	-0.417667	2576.84	-0.443398	2639.84	-0.469129	2702.84	-0.49486	2765.84	-0.520591	2828.84	-0.546321	2891.84	-0.572052	2954.84	-0.597783	3017.84	-0.623514	3080.84	-0.649244	3143.84	-0.674975	3206.84	-0.700706	3269.84	-0.726437	3332.84	-0.752168	3395.84	-0.777898	3458.84
460	-0.280876	2289.84	-0.306607	2352.84	-0.332338	2415.84	-0.358068	2478.84	-0.383799	2541.84	-0.40953	2604.84	-0.435261	2667.84	-0.460991	2730.84	-0.486722	2793.84	-0.512453	2856.84	-0.538184	2919.84	-0.563915	2982.84	-0.589645	3045.84	-0.615376	3108.84	-0.641107	3171.84	-0.666838	3234.84	-0.692569	3297.84	-0.718299	3360.84	-0.74403	3423.84	-0.769761	3486.84
470	-0.272738	2317.84	-0.298469	2380.84	-0.3242	2443.84	-0.349931	2506.84	-0.375662	2569.84	-0.401392	2632.84	-0.427123	2695.84	-0.452854	2758.84	-0.478585	2821.84	-0.504315	2884.84	-0.530046	2947.84	-0.555777	3010.84	-0.581508	3073.84	-0.607239	3136.84	-0.632969	3199.84	-0.6587	3262.84	-0.684431	3325.84	-0.710162	3388.84	-0.735893	3451.84	-0.761623	3514.84
480	-0.264601	2345.84	-0.290332	2408.84	-0.316062	2471.84	-0.341793	2534.84	-0.367524	2597.84	-0.393255	2660.84	-0.418986	2723.84	-0.444716	2786.84	-0.470447	2849.84	-0.496178	2912.84	-0.521909	2975.84	-0.54764	3038.84	-0.57337	3101.84	-0.599101	3164.84	-0.624832	3227.84	-0.650563	3290.84	-0.676293	3353.84	-0.702024	3416.84	-0.727755	3479.84	-0.753486	3542.84
490	-0.256463	2373.84	-0.282194	2436.84	-0.307925	2499.84	-0.333656	2562.84	-0.359386	2625.84	-0.385117	2688.84	-0.410848	2751.84	-0.436579	2814.84	-0.46231	2877.84	-0.48804	2940.84	-0.513771	3003.84	-0.539502	3066.84	-0.565233	3129.84	-0.590964	3192.84	-0.616694	3255.84	-0.642425	3318.84	-0.668156	3381.84	-0.693887	3444.84	-0.719617	3507.84	-0.745348	3570.84
500	-0.248326	2401.84	-0.274057	2464.84	-0.299787	2527.84	-0.325518	2590.84	-0.351249	2653.84	-0.37698	2716.84	-0.402711	2779.84	-0.428441	2842.84	-0.454172	2905.84	-0.479903	2968.84	-0.505634	3031.84	-0.531364	3094.84	-0.557095	3157.84	-0.582826	3220.84	-0.608557	3283.84	-0.634288	3346.84	-0.660018	3409.84	-0.685749	3472.84	-0.71148	3535.84	-0.737211	3598.84
510	-0.240188	2429.84	-0.265919	2492.84	-0.29165	2555.84	-0.317381	2618.84	-0.343111	2681.84	-0.368842	2744.84	-0.394573	2807.84	-0.420304	2870.84	-0.446035	2933.84	-0.471765	2996.84	-0.497496	3059.84	-0.523227	3122.84	-0.548958	3185.84	-0.574688	3248.84	-0.600419	3311.84	-0.62615	3374.84	-0.651881	3437.84	-0.677612	3500.84	-0.703342	3563.84	-0.729073	3626.84
520	-0.232051	2457.84	-0.257781	2520.84	-0.283512	2583.84	-0.309243	2646.84	-0.334974	2709.84	-0.360705	2772.84	-0.386435	2835.84	-0.412166	2898.84	-0.437897	2961.84	-0.463628	3024.84	-0.489359	3087.84	-0.515089	3150.84	-0.54082	3213.84	-0.566551	3276.84	-0.592282	3339.84	-0.618012	3402.84	-0.643743	3465.84	-0.669474	3528.84	-0.695205	3591.84	-0.720936	3654.84
530	-0.223913	2485.84	-0.249644	2548.84	-0.275375	2611.84	-0.301106	2674.84	-0.326836	2737.84	-0.352567	2800.84	-0.378298	2863.84	-0.404029	2926.84	-0.429759	2989.84	-0.45549	3052.84	-0.481221	3115.84	-0.506952	3178.84	-0.532683	3241.84	-0.558413	3304.84	-0.584144	3367.84	-0.609875	3430.84	-0.635606	3493.84	-0.661337	3556.84	-0.687067	3619.84	-0.712798	3682.84
540	-0.215776	2513.84	-0.241506	2576.84	-0.267237	2639.84	-0.292968	2702.84	-0.318699	2765.84	-0.34443	2828.84	-0.37016	2891.84	-0.395891	2954.84	-0.421622	3017.84	-0.447353	3080.84	-0.473083	3143.84	-0.498814	3206.84	-0.524545	3269.84	-0.550276	3332.84	-0.576007	3395.84	-0.601737	3458.84	-0.627468	3521.84	-0.653199	3584.84	-0.67893	3647.84	-0.704661	3710.84
550	-0.207638	2541.84	-0.233369	2604.84	-0.2591	2667.84	-0.28483	2730.84	-0.310561	2793.84	-0.336292	2856.84	-0.362023	2919.84	-0.387754	2982.84	-0.413484	3045.84	-0.439215	3108.84	-0.464946	3171.84	-0.490677	3234.84	-0.516408	3297.84	-0.542138	3360.84	-0.567869	3423.84	-0.5936	3486.84	-0.619331	3549.84	-0.645061	3612.84	-0.670792	3675.84	-0.696523	3738.84
Min	Carbohydrates	Fat total	Protein
999999
Protein	142.8
		100		110		120		130		140		150		160		170		180		190		200		210		220		230		240		250		260		270		280		290
360	-0.319372	2037.84	-0.345102	2100.84	-0.370833	2163.84	-0.396564	2226.84	-0.422295	2289.84	-0.448025	2352.84	-0.473756	2415.84	-0.499487	2478.84	-0.525218	2541.84	-0.550949	2604.84	-0.576679	2667.84	-0.60241	2730.84	-0.628141	2793.84	-0.653872	2856.84	-0.679603	2919.84	-0.705333	2982.84	-0.731064	3045.84	-0.756795	3108.84	-0.782526	3171.84	-0.808256	3234.84
370	-0.311234	2065.84	-0.336965	2128.84	-0.362696	2191.84	-0.388426	2254.84	-0.414157	2317.84	-0.439888	2380.84	-0.465619	2443.84	-0.49135	2506.84	-0.51708	2569.84	-0.542811	2632.84	-0.568542	2695.84	-0.594273	2758.84	-0.620003	2821.84	-0.645734	2884.84	-0.671465	2947.84	-0.697196	3010.84	-0.722927	3073.84	-0.748657	3136.84	-0.774388	3199.84	-0.800119	3262.84
380	-0.303096	2093.84	-0.328827	2156.84	-0.354558	2219.84	-0.380289	2282.84	-0.40602	2345.84	-0.43175	2408.84	-0.457481	2471.84	-0.483212	2534.84	-0.508943	2597.84	-0.534674	2660.84	-0.560404	2723.84	-0.586135	2786.84	-0.611866	2849.84	-0.637597	2912.84	-0.663327	2975.84	-0.689058	3038.84	-0.714789	3101.84	-0.74052	3164.84	-0.766251	3227.84	-0.791981	3290.84
390	-0.294959	2121.84	-0.32069	2184.84	-0.346421	2247.84	-0.372151	2310.84	-0.397882	2373.84	-0.423613	2436.84	-0.449344	2499.84	-0.475074	2562.84	-0.500805	2625.84	-0.526536	2688.84	-0.552267	2751.84	-0.577998	2814.84	-0.603728	2877.84	-0.629459	2940.84	-0.65519	3003.84	-0.680921	3066.84	-0.706651	3129.84	-0.732382	3192.84	-0.758113	3255.84	-0.783844	3318.84
400	-0.286821	2149.84	-0.312552	2212.84	-0.338283	2275.84	-0.364014	2338.84	-0.389745	2401.84	-0.415475	2464.84	-0.441206	2527.84	-0.466937	2590.84	-0.492668	2653.84	-0.518398	2716.84	-0.544129	2779.84	-0.56986	2842.84	-0.595591	2905.84	-0.621322	2968.84	-0.647052	3031.84	-0.672783	3094.84	-0.698514	3157.84	-0.724245	3220.84	-0.749976	3283.84	-0.775706	3346.84
410	-0.278684	2177.84	-0.304415	2240.84	-0.330145	2303.84	-0.355876	2366.84	-0.381607	2429.84	-0.407338	2492.84	-0.433069	2555.84	-0.458799	2618.84	-0.48453	2681.84	-0.510261	2744.84	-0.535992	2807.84	-0.561722	2870.84	-0.587453	2933.84	-0.613184	2996.84	-0.638915	3059.84	-0.664646	3122.84	-0.690376	3185.84	-0.716107	3248.84	-0.741838	3311.84	-0.767569	3374.84
420	-0.270546	2205.84	-0.296277	2268.84	-0.322008	2331.84	-0.347739	2394.84	-0.373469	2457.84	-0.3992	2520.84	-0.424931	2583.84	-0.450662	2646.84	-0.476393	2709.84	-0.502123	2772.84	-0.527854	2835.84	-0.553585	2898.84	-0.579316	2961.84	-0.605047	3024.84	-0.630777	3087.84	-0.656508	3150.84	-0.682239	3213.84	-0.70797	3276.84	-0.7337	3339.84	-0.759431	3402.84
430	-0.262409	2233.84	-0.28814	2296.84	-0.31387	2359.84	-0.339601	2422.84	-0.365332	2485.84	-0.391063	2548.84	-0.416793	2611.84	-0.442524	2674.84	-0.468255	2737.84	-0.493986	2800.84	-0.519717	2863.84	-0.545447	2926.84	-0.571178	2989.84	-0.596909	3052.84	-0.62264	3115.84	-0.648371	3178.84	-0.674101	3241.84	-0.699832	3304.84	-0.725563	3367.84	-0.751294	3430.84
440	-0.254271	2261.84	-0.280002	2324.84	-0.305733	2387.84	-0.331464	2450.84	-0.357194	2513.84	-0.382925	2576.84	-0.408656	2639.84	-0.434387	2702.84	-0.460118	2765.84	-0.485848	2828.84	-0.511579	2891.84	-0.53731	2954.84	-0.563041	3017.84	-0.588771	3080.84	-0.614502	3143.84	-0.640233	3206.84	-0.665964	3269.84	-0.691695	3332.84	-0.717425	3395.84	-0.743156	3458.84
450	-0.246134	2289.84	-0.271864	2352.84	-0.297595	2415.84	-0.323326	2478.84	-0.349057	2541.84	-0.374788	2604.84	-0.400518	2667.84	-0.426249	2730.84	-0.45198	2793.84	-0.477711	2856.84	-0.503442	2919.84	-0.529172	2982.84	-0.554903	3045.84	-0.580634	3108.84	-0.606365	3171.84	-0.632095	3234.84	-0.657826	3297.84	-0.683557	3360.84	-0.709288	3423.84	-0.735019	3486.84
460	-0.237996	2317.84	-0.263727	2380.84	-0.289458	2443.84	-0.315188	2506.84	-0.340919	2569.84	-0.36665	2632.84	-0.392381	2695.84	-0.418112	2758.84	-0.443842	2821.84	-0.469573	2884.84	-0.495304	2947.84	-0.521035	3010.84	-0.546766	3073.84	-0.572496	3136.84	-0.598227	3199.84	-0.623958	3262.84	-0.649689	3325.84	-0.675419	3388.84	-0.70115	3451.84	-0.726881	3514.84
470	-0.229859	2345.84	-0.255589	2408.84	-0.28132	2471.84	-0.307051	2534.84	-0.332782	2597.84	-0.358513	2660.84	-0.384243	2723.84	-0.409974	2786.84	-0.435705	2849.84	-0.461436	2912.84	-0.487166	2975.84	-0.512897	3038.84	-0.538628	3101.84	-0.564359	3164.84	-0.59009	3227.84	-0.61582	3290.84	-0.641551	3353.84	-0.667282	3416.84	-0.693013	3479.84	-0.718744	3542.84
480	-0.221721	2373.84	-0.247452	2436.84	-0.273183	2499.84	-0.298913	2562.84	-0.324644	2625.84	-0.350375	2688.84	-0.376106	2751.84	-0.401837	2814.84	-0.427567	2877.84	-0.453298	2940.84	-0.479029	3003.84	-0.50476	3066.84	-0.53049	3129.84	-0.556221	3192.84	-0.581952	3255.84	-0.607683	3318.84	-0.633414	3381.84	-0.659144	3444.84	-0.684875	3507.84	-0.710606	3570.84
490	-0.213584	2401.84	-0.239314	2464.84	-0.265045	2527.84	-0.290776	2590.84	-0.316507	2653.84	-0.342237	2716.84	-0.367968	2779.84	-0.393699	2842.84	-0.41943	2905.84	-0.445161	2968.84	-0.470891	3031.84	-0.496622	3094.84	-0.522353	3157.84	-0.548084	3220.84	-0.573815	3283.84	-0.599545	3346.84	-0.625276	3409.84	-0.651007	3472.84	-0.676738	3535.84	-0.702468	3598.84
500	-0.205446	2429.84	-0.231177	2492.84	-0.256908	2555.84	-0.282638	2618.84	-0.308369	2681.84	-0.3341	2744.84	-0.359831	2807.84	-0.385561	2870.84	-0.411292	2933.84	-0.437023	2996.84	-0.462754	3059.84	-0.488485	3122.84	-0.514215	3185.84	-0.539946	3248.84	-0.565677	3311.84	-0.591408	3374.84	-0.617139	3437.84	-0.642869	3500.84	-0.6686	3563.84	-0.694331	3626.84
510	-0.197308	2457.84	-0.223039	2520.84	-0.24877	2583.84	-0.274501	2646.84	-0.300232	2709.84	-0.325962	2772.84	-0.351693	2835.84	-0.377424	2898.84	-0.403155	2961.84	-0.428885	3024.84	-0.454616	3087.84	-0.480347	3150.84	-0.506078	3213.84	-0.531809	3276.84	-0.557539	3339.84	-0.58327	3402.84	-0.609001	3465.84	-0.634732	3528.84	-0.660463	3591.84	-0.686193	3654.84
520	-0.189171	2485.84	-0.214902	2548.84	-0.240632	2611.84	-0.266363	2674.84	-0.292094	2737.84	-0.317825	2800.84	-0.343556	2863.84	-0.369286	2926.84	-0.395017	2989.84	-0.420748	3052.84	-0.446479	3115.84	-0.47221	3178.84	-0.49794	3241.84	-0.523671	3304.84	-0.549402	3367.84	-0.575133	3430.84	-0.600863	3493.84	-0.626594	3556.84	-0.652325	3619.84	-0.678056	3682.84
530	-0.181033	2513.84	-0.206764	2576.84	-0.232495	2639.84	-0.258226	2702.84	-0.283956	2765.84	-0.309687	2828.84	-0.335418	2891.84	-0.361149	2954.84	-0.38688	3017.84	-0.41261	3080.84	-0.438341	3143.84	-0.464072	3206.84	-0.489803	3269.84	-0.515534	3332.84	-0.541264	3395.84	-0.566995	3458.84	-0.592726	3521.84	-0.618457	3584.84	-0.644187	3647.84	-0.669918	3710.84
540	-0.172896	2541.84	-0.198627	2604.84	-0.224357	2667.84	-0.250088	2730.84	-0.275819	2793.84	-0.30155	2856.84	-0.327281	2919.84	-0.353011	2982.84	-0.378742	3045.84	-0.404473	3108.84	-0.430204	3171.84	-0.455934	3234.84	-0.481665	3297.84	-0.507396	3360.84	-0.533127	3423.84	-0.558858	3486.84	-0.584588	3549.84	-0.610319	3612.84	-0.63605	3675.84	-0.661781	3738.84
550	-0.164758	2569.84	-0.190489	2632.84	-0.21622	2695.84	-0.241951	2758.84	-0.267681	2821.84	-0.293412	2884.84	-0.319143	2947.84	-0.344874	3010.84	-0.370605	3073.84	-0.396335	3136.84	-0.422066	3199.84	-0.447797	3262.84	-0.473528	3325.84	-0.499258	3388.84	-0.524989	3451.84	-0.55072	3514.84	-0.576451	3577.84	-0.602182	3640.84	-0.627912	3703.84	-0.653643	3766.84
Min	Carbohydrates	Fat total	Protein
999999
Protein	152.8
		100		110		120		130		140		150		160		170		180		190		200		210		220		230		240		250		260		270		280		290
360	-0.276492	2065.84	-0.302223	2128.84	-0.327953	2191.84	-0.353684	2254.84	-0.379415	2317.84	-0.405146	2380.84	-0.430876	2443.84	-0.456607	2506.84	-0.482338	2569.84	-0.508069	2632.84	-0.5338	2695.84	-0.55953	2758.84	-0.585261	2821.84	-0.610992	2884.84	-0.636723	2947.84	-0.662454	3010.84	-0.688184	3073.84	-0.713915	3136.84	-0.739646	3199.84	-0.765377	3262.84
370	-0.268354	2093.84	-0.294085	2156.84	-0.319816	2219.84	-0.345547	2282.84	-0.371277	2345.84	-0.397008	2408.84	-0.422739	2471.84	-0.44847	2534.84	-0.4742	2597.84	-0.499931	2660.84	-0.525662	2723.84	-0.551393	2786.84	-0.577124	2849.84	-0.602854	2912.84	-0.628585	2975.84	-0.654316	3038.84	-0.680047	3101.84	-0.705778	3164.84	-0.731508	3227.84	-0.757239	3290.84
380	-0.260217	2121.84	-0.285947	2184.84	-0.311678	2247.84	-0.337409	2310.84	-0.36314	2373.84	-0.388871	2436.84	-0.414601	2499.84	-0.440332	2562.84	-0.466063	2625.84	-0.491794	2688.84	-0.517525	2751.84	-0.543255	2814.84	-0.568986	2877.84	-0.594717	2940.84	-0.620448	3003.84	-0.646178	3066.84	-0.671909	3129.84	-0.69764	3192.84	-0.723371	3255.84	-0.749102	3318.84
390	-0.252079	2149.84	-0.27781	2212.84	-0.303541	2275.84	-0.329271	2338.84	-0.355002	2401.84	-0.380733	2464.84	-0.406464	2527.84	-0.432195	2590.84	-0.457925	2653.84	-0.483656	2716.84	-0.509387	2779.84	-0.535118	2842.84	-0.560849	2905.84	-0.586579	2968.84	-0.61231	3031.84	-0.638041	3094.84	-0.663772	3157.84	-0.689502	3220.84	-0.715233	3283.84	-0.740964	3346.84
400	-0.243942	2177.84	-0.269672	2240.84	-0.295403	2303.84	-0.321134	2366.84	-0.346865	2429.84	-0.372595	2492.84	-0.398326	2555.84	-0.424057	2618.84	-0.449788	2681.84	-0.475519	2744.84	-0.501249	2807.84	-0.52698	2870.84	-0.552711	2933.84	-0.578442	2996.84	-0.604173	3059.84	-0.629903	3122.84	-0.655634	3185.84	-0.681365	3248.84	-0.707096	3311.84	-0.732826	3374.84
410	-0.235804	2205.84	-0.261535	2268.84	-0.287266	2331.84	-0.312996	2394.84	-0.338727	2457.84	-0.364458	2520.84	-0.390189	2583.84	-0.41592	2646.84	-0.44165	2709.84	-0.467381	2772.84	-0.493112	2835.84	-0.518843	2898.84	-0.544573	2961.84	-0.570304	3024.84	-0.596035	3087.84	-0.621766	3150.84	-0.647497	3213.84	-0.673227	3276.84	-0.698958	3339.84	-0.724689	3402.84
420	-0.227666	2233.84	-0.253397	2296.84	-0.279128	2359.84	-0.304859	2422.84	-0.33059	2485.84	-0.35632	2548.84	-0.382051	2611.84	-0.407782	2674.84	-0.433513	2737.84	-0.459244	2800.84	-0.484974	2863.84	-0.510705	2926.84	-0.536436	2989.84	-0.562167	3052.84	-0.587897	3115.84	-0.613628	3178.84	-0.639359	3241.84	-0.66509	3304.84	-0.690821	3367.84	-0.716551	3430.84
430	-0.219529	2261.84	-0.24526	2324.84	-0.270991	2387.84	-0.296721	2450.84	-0.322452	2513.84	-0.348183	2576.84	-0.373914	2639.84	-0.399644	2702.84	-0.425375	2765.84	-0.451106	2828.84	-0.476837	2891.84	-0.502568	2954.84	-0.528298	3017.84	-0.554029	3080.84	-0.57976	3143.84	-0.605491	3206.84	-0.631222	3269.84	-0.656952	3332.84	-0.682683	3395.84	-0.708414	3458.84
440	-0.211391	2289.84	-0.237122	2352.84	-0.262853	2415.84	-0.288584	2478.84	-0.314315	2541.84	-0.340045	2604.84	-0.365776	2667.84	-0.391507	2730.84	-0.417238	2793.84	-0.442968	2856.84	-0.468699	2919.84	-0.49443	2982.84	-0.520161	3045.84	-0.545892	3108.84	-0.571622	3171.84	-0.597353	3234.84	-0.623084	3297.84	-0.648815	3360.84	-0.674546	3423.84	-0.700276	3486.84
450	-0.203254	2317.84	-0.228985	2380.84	-0.254715	2443.84	-0.280446	2506.84	-0.306177	2569.84	-0.331908	2632.84	-0.357639	2695.84	-0.383369	2758.84	-0.4091	2821.84	-0.434831	2884.84	-0.460562	2947.84	-0.486292	3010.84	-0.512023	3073.84	-0.537754	3136.84	-0.563485	3199.84	-0.589216	3262.84	-0.614946	3325.84	-0.640677	3388.84	-0.666408	3451.84	-0.692139	3514.84
460	-0.195116	2345.84	-0.220847	2408.84	-0.246578	2471.84	-0.272309	2534.84	-0.298039	2597.84	-0.32377	2660.84	-0.349501	2723.84	-0.375232	2786.84	-0.400963	2849.84	-0.426693	2912.84	-0.452424	2975.84	-0.478155	3038.84	-0.503886	3101.84	-0.529617	3164.84	-0.555347	3227.84	-0.581078	3290.84	-0.606809	3353.84	-0.63254	3416.84	-0.65827	3479.84	-0.684001	3542.84
470	-0.186979	2373.84	-0.21271	2436.84	-0.23844	2499.84	-0.264171	2562.84	-0.289902	2625.84	-0.315633	2688.84	-0.341363	2751.84	-0.367094	2814.84	-0.392825	2877.84	-0.418556	2940.84	-0.444287	3003.84	-0.470017	3066.84	-0.495748	3129.84	-0.521479	3192.84	-0.54721	3255.84	-0.572941	3318.84	-0.598671	3381.84	-0.624402	3444.84	-0.650133	3507.84	-0.675864	3570.84
480	-0.178841	2401.84	-0.204572	2464.84	-0.230303	2527.84	-0.256034	2590.84	-0.281764	2653.84	-0.307495	2716.84	-0.333226	2779.84	-0.358957	2842.84	-0.384688	2905.84	-0.410418	2968.84	-0.436149	3031.84	-0.46188	3094.84	-0.487611	3157.84	-0.513341	3220.84	-0.539072	3283.84	-0.564803	3346.84	-0.590534	3409.84	-0.616265	3472.84	-0.641995	3535.84	-0.667726	3598.84
490	-0.170704	2429.84	-0.196434	2492.84	-0.222165	2555.84	-0.247896	2618.84	-0.273627	2681.84	-0.299358	2744.84	-0.325088	2807.84	-0.350819	2870.84	-0.37655	2933.84	-0.402281	2996.84	-0.428012	3059.84	-0.453742	3122.84	-0.479473	3185.84	-0.505204	3248.84	-0.530935	3311.84	-0.556665	3374.84	-0.582396	3437.84	-0.608127	3500.84	-0.633858	3563.84	-0.659589	3626.84
500	-0.162566	2457.84	-0.188297	2520.84	-0.214028	2583.84	-0.239759	2646.84	-0.265489	2709.84	-0.29122	2772.84	-0.316951	2835.84	-0.342682	2898.84	-0.368412	2961.84	-0.394143	3024.84	-0.419874	3087.84	-0.445605	3150.84	-0.471336	3213.84	-0.497066	3276.84	-0.522797	3339.84	-0.548528	3402.84	-0.574259	3465.84	-0.59999	3528.84	-0.62572	3591.84	-0.651451	3654.84
510	-0.154429	2485.84	-0.180159	2548.84	-0.20589	2611.84	-0.231621	2674.84	-0.257352	2737.84	-0.283083	2800.84	-0.308813	2863.84	-0.334544	2926.84	-0.360275	2989.84	-0.386006	3052.84	-0.411736	3115.84	-0.437467	3178.84	-0.463198	3241.84	-0.488929	3304.84	-0.51466	3367.84	-0.54039	3430.84	-0.566121	3493.84	-0.591852	3556.84	-0.617583	3619.84	-0.643314	3682.84
520	-0.146291	2513.84	-0.172022	2576.84	-0.197753	2639.84	-0.223483	2702.84	-0.249214	2765.84	-0.274945	2828.84	-0.300676	2891.84	-0.326407	2954.84	-0.352137	3017.84	-0.377868	3080.84	-0.403599	3143.84	-0.42933	3206.84	-0.45506	3269.84	-0.480791	3332.84	-0.506522	3395.84	-0.532253	3458.84	-0.557984	3521.84	-0.583714	3584.84	-0.609445	3647.84	-0.635176	3710.84
530	-0.138154	2541.84	-0.163884	2604.84	-0.189615	2667.84	-0.215346	2730.84	-0.241077	2793.84	-0.266807	2856.84	-0.292538	2919.84	-0.318269	2982.84	-0.344	3045.84	-0.369731	3108.84	-0.395461	3171.84	-0.421192	3234.84	-0.446923	3297.84	-0.472654	3360.84	-0.498385	3423.84	-0.524115	3486.84	-0.549846	3549.84	-0.575577	3612.84	-0.601308	3675.84	-0.627038	3738.84
540	-0.130016	2569.84	-0.155747	2632.84	-0.181478	2695.84	-0.207208	2758.84	-0.232939	2821.84	-0.25867	2884.84	-0.284401	2947.84	-0.310131	3010.84	-0.335862	3073.84	-0.361593	3136.84	-0.387324	3199.84	-0.413055	3262.84	-0.438785	3325.84	-0.464516	3388.84	-0.490247	3451.84	-0.515978	3514.84	-0.541709	3577.84	-0.567439	3640.84	-0.59317	3703.84	-0.618901	3766.84
550	-0.121878	2597.84	-0.147609	2660.84	-0.17334	2723.84	-0.199071	2786.84	-0.224802	2849.84	-0.250532	2912.84	-0.276263	2975.84	-0.301994	3038.84	-0.327725	3101.84	-0.353456	3164.84	-0.379186	3227.84	-0.404917	3290.84	-0.430648	3353.84	-0.456379	3416.84	-0.482109	3479.84	-0.50784	3542.84	-0.533571	3605.84	-0.559302	3668.84	-0.585033	3731.84	-0.610763	3794.84
Min	Carbohydrates	Fat total	Protein
999999
Protein	162.8
		100		110		120		130		140		150		160		170		180		190		200		210		220		230		240		250		260		270		280		290
360	-0.233612	2093.84	-0.259343	2156.84	-0.285073	2219.84	-0.310804	2282.84	-0.336535	2345.84	-0.362266	2408.84	-0.387997	2471.84	-0.413727	2534.84	-0.439458	2597.84	-0.465189	2660.84	-0.49092	2723.84	-0.516651	2786.84	-0.542381	2849.84	-0.568112	2912.84	-0.593843	2975.84	-0.619574	3038.84	-0.645304	3101.84	-0.671035	3164.84	-0.696766	3227.84	-0.722497	3290.84
370	-0.225474	2121.84	-0.251205	2184.84	-0.276936	2247.84	-0.302667	2310.84	-0.328398	2373.84	-0.354128	2436.84	-0.379859	2499.84	-0.40559	2562.84	-0.431321	2625.84	-0.457051	2688.84	-0.482782	2751.84	-0.508513	2814.84	-0.534244	2877.84	-0.559975	2940.84	-0.585705	3003.84	-0.611436	3066.84	-0.637167	3129.84	-0.662898	3192.84	-0.688629	3255.84	-0.714359	3318.84
380	-0.217337	2149.84	-0.243068	2212.84	-0.268798	2275.84	-0.294529	2338.84	-0.32026	2401.84	-0.345991	2464.84	-0.371722	2527.84	-0.397452	2590.84	-0.423183	2653.84	-0.448914	2716.84	-0.474645	2779.84	-0.500375	2842.84	-0.526106	2905.84	-0.551837	2968.84	-0.577568	3031.84	-0.603299	3094.84	-0.629029	3157.84	-0.65476	3220.84	-0.680491	3283.84	-0.706222	3346.84
390	-0.209199	2177.84	-0.23493	2240.84	-0.260661	2303.84	-0.286392	2366.84	-0.312122	2429.84	-0.337853	2492.84	-0.363584	2555.84	-0.389315	2618.84	-0.415046	2681.84	-0.440776	2744.84	-0.466507	2807.84	-0.492238	2870.84	-0.517969	2933.84	-0.543699	2996.84	-0.56943	3059.84	-0.595161	3122.84	-0.620892	3185.84	-0.646623	3248.84	-0.672353	3311.84	-0.698084	3374.84
400	-0.201062	2205.84	-0.226793	2268.84	-0.252523	2331.84	-0.278254	2394.84	-0.303985	2457.84	-0.329716	2520.84	-0.355446	2583.84	-0.381177	2646.84	-0.406908	2709.84	-0.432639	2772.84	-0.45837	2835.84	-0.4841	2898.84	-0.509831	2961.84	-0.535562	3024.84	-0.561293	3087.84	-0.587024	3150.84	-0.612754	3213.84	-0.638485	3276.84	-0.664216	3339.84	-0.689947	3402.84
410	-0.192924	2233.84	-0.218655	2296.84	-0.244386	2359.84	-0.270117	2422.84	-0.295847	2485.84	-0.321578	2548.84	-0.347309	2611.84	-0.37304	2674.84	-0.39877	2737.84	-0.424501	2800.84	-0.450232	2863.84	-0.475963	2926.84	-0.501694	2989.84	-0.527424	3052.84	-0.553155	3115.84	-0.578886	3178.84	-0.604617	3241.84	-0.630348	3304.84	-0.656078	3367.84	-0.681809	3430.84
420	-0.184787	2261.84	-0.210517	2324.84	-0.236248	2387.84	-0.261979	2450.84	-0.28771	2513.84	-0.313441	2576.84	-0.339171	2639.84	-0.364902	2702.84	-0.390633	2765.84	-0.416364	2828.84	-0.442095	2891.84	-0.467825	2954.84	-0.493556	3017.84	-0.519287	3080.84	-0.545018	3143.84	-0.570748	3206.84	-0.596479	3269.84	-0.62221	3332.84	-0.647941	3395.84	-0.673672	3458.84
430	-0.176649	2289.84	-0.20238	2352.84	-0.228111	2415.84	-0.253841	2478.84	-0.279572	2541.84	-0.305303	2604.84	-0.331034	2667.84	-0.356765	2730.84	-0.382495	2793.84	-0.408226	2856.84	-0.433957	2919.84	-0.459688	2982.84	-0.485419	3045.84	-0.511149	3108.84	-0.53688	3171.84	-0.562611	3234.84	-0.588342	3297.84	-0.614072	3360.84	-0.639803	3423.84	-0.665534	3486.84
440	-0.168512	2317.84	-0.194242	2380.84	-0.219973	2443.84	-0.245704	2506.84	-0.271435	2569.84	-0.297166	2632.84	-0.322896	2695.84	-0.348627	2758.84	-0.374358	2821.84	-0.400089	2884.84	-0.425819	2947.84	-0.45155	3010.84	-0.477281	3073.84	-0.503012	3136.84	-0.528743	3199.84	-0.554473	3262.84	-0.580204	3325.84	-0.605935	3388.84	-0.631666	3451.84	-0.657397	3514.84
450	-0.160374	2345.84	-0.186105	2408.84	-0.211836	2471.84	-0.237566	2534.84	-0.263297	2597.84	-0.289028	2660.84	-0.314759	2723.84	-0.34049	2786.84	-0.36622	2849.84	-0.391951	2912.84	-0.417682	2975.84	-0.443413	3038.84	-0.469143	3101.84	-0.494874	3164.84	-0.520605	3227.84	-0.546336	3290.84	-0.572067	3353.84	-0.597797	3416.84	-0.623528	3479.84	-0.649259	3542.84
460	-0.152236	2373.84	-0.177967	2436.84	-0.203698	2499.84	-0.229429	2562.84	-0.25516	2625.84	-0.28089	2688.84	-0.306621	2751.84	-0.332352	2814.84	-0.358083	2877.84	-0.383814	2940.84	-0.409544	3003.84	-0.435275	3066.84	-0.461006	3129.84	-0.486737	3192.84	-0.512467	3255.84	-0.538198	3318.84	-0.563929	3381.84	-0.58966	3444.84	-0.615391	3507.84	-0.641121	3570.84
470	-0.144099	2401.84	-0.16983	2464.84	-0.195561	2527.84	-0.221291	2590.84	-0.247022	2653.84	-0.272753	2716.84	-0.298484	2779.84	-0.324214	2842.84	-0.349945	2905.84	-0.375676	2968.84	-0.401407	3031.84	-0.427138	3094.84	-0.452868	3157.84	-0.478599	3220.84	-0.50433	3283.84	-0.530061	3346.84	-0.555792	3409.84	-0.581522	3472.84	-0.607253	3535.84	-0.632984	3598.84
480	-0.135961	2429.84	-0.161692	2492.84	-0.187423	2555.84	-0.213154	2618.84	-0.238885	2681.84	-0.264615	2744.84	-0.290346	2807.84	-0.316077	2870.84	-0.341808	2933.84	-0.367538	2996.84	-0.393269	3059.84	-0.419	3122.84	-0.444731	3185.84	-0.470462	3248.84	-0.496192	3311.84	-0.521923	3374.84	-0.547654	3437.84	-0.573385	3500.84	-0.599116	3563.84	-0.624846	3626.84
490	-0.127824	2457.84	-0.153555	2520.84	-0.179285	2583.84	-0.205016	2646.84	-0.230747	2709.84	-0.256478	2772.84	-0.282209	2835.84	-0.307939	2898.84	-0.33367	2961.84	-0.359401	3024.84	-0.385132	3087.84	-0.410863	3150.84	-0.436593	3213.84	-0.462324	3276.84	-0.488055	3339.84	-0.513786	3402.84	-0.539516	3465.84	-0.565247	3528.84	-0.590978	3591.84	-0.616709	3654.84
500	-0.119686	2485.84	-0.145417	2548.84	-0.171148	2611.84	-0.196879	2674.84	-0.222609	2737.84	-0.24834	2800.84	-0.274071	2863.84	-0.299802	2926.84	-0.325533	2989.84	-0.351263	3052.84	-0.376994	3115.84	-0.402725	3178.84	-0.428456	3241.84	-0.454187	3304.84	-0.479917	3367.84	-0.505648	3430.84	-0.531379	3493.84	-0.55711	3556.84	-0.58284	3619.84	-0.608571	3682.84
510	-0.111549	2513.84	-0.13728	2576.84	-0.16301	2639.84	-0.188741	2702.84	-0.214472	2765.84	-0.240203	2828.84	-0.265933	2891.84	-0.291664	2954.84	-0.317395	3017.84	-0.343126	3080.84	-0.368857	3143.84	-0.394587	3206.84	-0.420318	3269.84	-0.446049	3332.84	-0.47178	3395.84	-0.497511	3458.84	-0.523241	3521.84	-0.548972	3584.84	-0.574703	3647.84	-0.600434	3710.84
520	-0.103411	2541.84	-0.129142	2604.84	-0.154873	2667.84	-0.180604	2730.84	-0.206334	2793.84	-0.232065	2856.84	-0.257796	2919.84	-0.283527	2982.84	-0.309258	3045.84	-0.334988	3108.84	-0.360719	3171.84	-0.38645	3234.84	-0.412181	3297.84	-0.437911	3360.84	-0.463642	3423.84	-0.489373	3486.84	-0.515104	3549.84	-0.540835	3612.84	-0.566565	3675.84	-0.592296	3738.84
530	-0.0952737	2569.84	-0.121004	2632.84	-0.146735	2695.84	-0.172466	2758.84	-0.198197	2821.84	-0.223928	2884.84	-0.249658	2947.84	-0.275389	3010.84	-0.30112	3073.84	-0.326851	3136.84	-0.352582	3199.84	-0.378312	3262.84	-0.404043	3325.84	-0.429774	3388.84	-0.455505	3451.84	-0.481235	3514.84	-0.506966	3577.84	-0.532697	3640.84	-0.558428	3703.84	-0.584159	3766.84
540	-0.0871362	2597.84	-0.112867	2660.84	-0.138598	2723.84	-0.164329	2786.84	-0.190059	2849.84	-0.21579	2912.84	-0.241521	2975.84	-0.267252	3038.84	-0.292982	3101.84	-0.318713	3164.84	-0.344444	3227.84	-0.370175	3290.84	-0.395906	3353.84	-0.421636	3416.84	-0.447367	3479.84	-0.473098	3542.84	-0.498829	3605.84	-0.52456	3668.84	-0.55029	3731.84	-0.576021	3794.84
550	-0.0789986	2625.84	-0.104729	2688.84	-0.13046	2751.84	-0.156191	2814.84	-0.181922	2877.84	-0.207653	2940.84	-0.233383	3003.84	-0.259114	3066.84	-0.284845	3129.84	-0.310576	3192.84	-0.336306	3255.84	-0.362037	3318.84	-0.387768	3381.84	-0.413499	3444.84	-0.43923	3507.84	-0.46496	3570.84	-0.490691	3633.84	-0.516422	3696.84	-0.542153	3759.84	-0.567884	3822.84
Min	Carbohydrates	Fat total	Protein
1055.56	530	100	162.8
Protein	172.8
		100		110		120		130		140		150		160		170		180		190		200		210		220		230		240		250		260		270		280		290
360	-0.190732	2121.84	-0.216463	2184.84	-0.242194	2247.84	-0.267924	2310.84	-0.293655	2373.84	-0.319386	2436.84	-0.345117	2499.84	-0.370848	2562.84	-0.396578	2625.84	-0.422309	2688.84	-0.44804	2751.84	-0.473771	2814.84	-0.499502	2877.84	-0.525232	2940.84	-0.550963	3003.84	-0.576694	3066.84	-0.602425	3129.84	-0.628155	3192.84	-0.653886	3255.84	-0.679617	3318.84
370	-0.182595	2149.84	-0.208325	2212.84	-0.234056	2275.84	-0.259787	2338.84	-0.285518	2401.84	-0.311248	2464.84	-0.336979	2527.84	-0.36271	2590.84	-0.388441	2653.84	-0.414172	2716.84	-0.439902	2779.84	-0.465633	2842.84	-0.491364	2905.84	-0.517095	2968.84	-0.542826	3031.84	-0.568556	3094.84	-0.594287	3157.84	-0.620018	3220.84	-0.645749	3283.84	-0.671479	3346.84
380	-0.174457	2177.84	-0.200188	2240.84	-0.225919	2303.84	-0.251649	2366.84	-0.27738	2429.84	-0.303111	2492.84	-0.328842	2555.84	-0.354573	2618.84	-0.380303	2681.84	-0.406034	2744.84	-0.431765	2807.84	-0.457496	2870.84	-0.483226	2933.84	-0.508957	2996.84	-0.534688	3059.84	-0.560419	3122.84	-0.58615	3185.84	-0.61188	3248.84	-0.637611	3311.84	-0.663342	3374.84
390	-0.166319	2205.84	-0.19205	2268.84	-0.217781	2331.84	-0.243512	2394.84	-0.269243	2457.84	-0.294973	2520.84	-0.320704	2583.84	-0.346435	2646.84	-0.372166	2709.84	-0.397897	2772.84	-0.423627	2835.84	-0.449358	2898.84	-0.475089	2961.84	-0.50082	3024.84	-0.52655	3087.84	-0.552281	3150.84	-0.578012	3213.84	-0.603743	3276.84	-0.629474	3339.84	-0.655204	3402.84
400	-0.158182	2233.84	-0.183913	2296.84	-0.209643	2359.84	-0.235374	2422.84	-0.261105	2485.84	-0.286836	2548.84	-0.312567	2611.84	-0.338297	2674.84	-0.364028	2737.84	-0.389759	2800.84	-0.41549	2863.84	-0.441221	2926.84	-0.466951	2989.84	-0.492682	3052.84	-0.518413	3115.84	-0.544144	3178.84	-0.569874	3241.84	-0.595605	3304.84	-0.621336	3367.84	-0.647067	3430.84
410	-0.150044	2261.84	-0.175775	2324.84	-0.201506	2387.84	-0.227237	2450.84	-0.252968	2513.84	-0.278698	2576.84	-0.304429	2639.84	-0.33016	2702.84	-0.355891	2765.84	-0.381621	2828.84	-0.407352	2891.84	-0.433083	2954.84	-0.458814	3017.84	-0.484545	3080.84	-0.510275	3143.84	-0.536006	3206.84	-0.561737	3269.84	-0.587468	3332.84	-0.613199	3395.84	-0.638929	3458.84
420	-0.141907	2289.84	-0.167638	2352.84	-0.193368	2415.84	-0.219099	2478.84	-0.24483	2541.84	-0.270561	2604.84	-0.296292	2667.84	-0.322022	2730.84	-0.347753	2793.84	-0.373484	2856.84	-0.399215	2919.84	-0.424945	2982.84	-0.450676	3045.84	-0.476407	3108.84	-0.502138	3171.84	-0.527869	3234.84	-0.553599	3297.84	-0.57933	3360.84	-0.605061	3423.84	-0.630792	3486.84
430	-0.133769	2317.84	-0.1595	2380.84	-0.185231	2443.84	-0.210962	2506.84	-0.236692	2569.84	-0.262423	2632.84	-0.288154	2695.84	-0.313885	2758.84	-0.339616	2821.84	-0.365346	2884.84	-0.391077	2947.84	-0.416808	3010.84	-0.442539	3073.84	-0.46827	3136.84	-0.494	3199.84	-0.519731	3262.84	-0.545462	3325.84	-0.571193	3388.84	-0.596923	3451.84	-0.622654	3514.84
440	-0.125632	2345.84	-0.151363	2408.84	-0.177093	2471.84	-0.202824	2534.84	-0.228555	2597.84	-0.254286	2660.84	-0.280016	2723.84	-0.305747	2786.84	-0.331478	2849.84	-0.357209	2912.84	-0.38294	2975.84	-0.40867	3038.84	-0.434401	3101.84	-0.460132	3164.84	-0.485863	3227.84	-0.511594	3290.84	-0.537324	3353.84	-0.563055	3416.84	-0.588786	3479.84	-0.614517	3542.84
450	-0.117494	2373.84	-0.143225	2436.84	-0.168956	2499.84	-0.194687	2562.84	-0.220417	2625.84	-0.246148	2688.84	-0.271879	2751.84	-0.29761	2814.84	-0.32334	2877.84	-0.349071	2940.84	-0.374802	3003.84	-0.400533	3066.84	-0.426264	3129.84	-0.451994	3192.84	-0.477725	3255.84	-0.503456	3318.84	-0.529187	3381.84	-0.554918	3444.84	-0.580648	3507.84	-0.606379	3570.84
460	-0.109357	2401.84	-0.135087	2464.84	-0.160818	2527.84	-0.186549	2590.84	-0.21228	2653.84	-0.238011	2716.84	-0.263741	2779.84	-0.289472	2842.84	-0.315203	2905.84	-0.340934	2968.84	-0.366665	3031.84	-0.392395	3094.84	-0.418126	3157.84	-0.443857	3220.84	-0.469588	3283.84	-0.495318	3346.84	-0.521049	3409.84	-0.54678	3472.84	-0.572511	3535.84	-0.598242	3598.84
470	-0.101219	2429.84	-0.12695	2492.84	-0.152681	2555.84	-0.178411	2618.84	-0.204142	2681.84	-0.229873	2744.84	-0.255604	2807.84	-0.281335	2870.84	-0.307065	2933.84	-0.332796	2996.84	-0.358527	3059.84	-0.384258	3122.84	-0.409989	3185.84	-0.435719	3248.84	-0.46145	3311.84	-0.487181	3374.84	-0.512912	3437.84	-0.538642	3500.84	-0.564373	3563.84	-0.590104	3626.84
480	-0.0930816	2457.84	-0.118812	2520.84	-0.144543	2583.84	-0.170274	2646.84	-0.196005	2709.84	-0.221736	2772.84	-0.247466	2835.84	-0.273197	2898.84	-0.298928	2961.84	-0.324659	3024.84	-0.350389	3087.84	-0.37612	3150.84	-0.401851	3213.84	-0.427582	3276.84	-0.453313	3339.84	-0.479043	3402.84	-0.504774	3465.84	-0.530505	3528.84	-0.556236	3591.84	-0.581967	3654.84
490	-0.084944	2485.84	-0.110675	2548.84	-0.136406	2611.84	-0.162136	2674.84	-0.187867	2737.84	-0.213598	2800.84	-0.239329	2863.84	-0.26506	2926.84	-0.29079	2989.84	-0.316521	3052.84	-0.342252	3115.84	-0.367983	3178.84	-0.393713	3241.84	-0.419444	3304.84	-0.445175	3367.84	-0.470906	3430.84	-0.496637	3493.84	-0.522367	3556.84	-0.548098	3619.84	-0.573829	3682.84
500	-0.0768065	2513.84	-0.102537	2576.84	-0.128268	2639.84	-0.153999	2702.84	-0.17973	2765.84	-0.20546	2828.84	-0.231191	2891.84	-0.256922	2954.84	-0.282653	3017.84	-0.308384	3080.84	-0.334114	3143.84	-0.359845	3206.84	-0.385576	3269.84	-0.411307	3332.84	-0.437038	3395.84	-0.462768	3458.84	-0.488499	3521.84	-0.51423	3584.84	-0.539961	3647.84	-0.565691	3710.84
510	-0.068669	2541.84	-0.0943997	2604.84	-0.120131	2667.84	-0.145861	2730.84	-0.171592	2793.84	-0.197323	2856.84	-0.223054	2919.84	-0.248784	2982.84	-0.274515	3045.84	-0.300246	3108.84	-0.325977	3171.84	-0.351708	3234.84	-0.377438	3297.84	-0.403169	3360.84	-0.4289	3423.84	-0.454631	3486.84	-0.480362	3549.84	-0.506092	3612.84	-0.531823	3675.84	-0.557554	3738.84
520	-0.0605314	2569.84	-0.0862622	2632.84	-0.111993	2695.84	-0.137724	2758.84	-0.163455	2821.84	-0.189185	2884.84	-0.214916	2947.84	-0.240647	3010.84	-0.266378	3073.84	-0.292108	3136.84	-0.317839	3199.84	-0.34357	3262.84	-0.369301	3325.84	-0.395032	3388.84	-0.420762	3451.84	-0.446493	3514.84	-0.472224	3577.84	-0.497955	3640.84	-0.523686	3703.84	-0.549416	3766.84
530	-0.0523939	2597.84	-0.0781247	2660.84	-0.103855	2723.84	-0.129586	2786.84	-0.155317	2849.84	-0.181048	2912.84	-0.206779	2975.84	-0.232509	3038.84	-0.25824	3101.84	-0.283971	3164.84	-0.309702	3227.84	-0.335433	3290.84	-0.361163	3353.84	-0.386894	3416.84	-0.412625	3479.84	-0.438356	3542.84	-0.464086	3605.84	-0.489817	3668.84	-0.515548	3731.84	-0.541279	3794.84
540	-0.0442563	2625.84	-0.0699871	2688.84	-0.0957179	2751.84	-0.121449	2814.84	-0.147179	2877.84	-0.17291	2940.84	-0.198641	3003.84	-0.224372	3066.84	-0.250103	3129.84	-0.275833	3192.84	-0.301564	3255.84	-0.327295	3318.84	-0.353026	3381.84	-0.378757	3444.84	-0.404487	3507.84	-0.430218	3570.84	-0.455949	3633.84	-0.48168	3696.84	-0.50741	3759.84	-0.533141	3822.84
550	-0.0361188	2653.84	-0.0618496	2716.84	-0.0875804	2779.84	-0.113311	2842.84	-0.139042	2905.84	-0.164773	2968.84	-0.190504	3031.84	-0.216234	3094.84	-0.241965	3157.84	-0.267696	3220.84	-0.293427	3283.84	-0.319157	3346.84	-0.344888	3409.84	-0.370619	3472.84	-0.39635	3535.84	-0.422081	3598.84	-0.447811	3661.84	-0.473542	3724.84	-0.499273	3787.84	-0.525004	3850.84
Min	Carbohydrates	Fat total	Protein
895.564	480	100	172.8
Protein	182.8
		100		110		120		130		140		150		160		170		180		190		200		210		220		230		240		250		260		270		280		290
360	-0.147852	2149.84	-0.173583	2212.84	-0.199314	2275.84	-0.225045	2338.84	-0.250775	2401.84	-0.276506	2464.84	-0.302237	2527.84	-0.327968	2590.84	-0.353699	2653.84	-0.379429	2716.84	-0.40516	2779.84	-0.430891	2842.84	-0.456622	2905.84	-0.482352	2968.84	-0.508083	3031.84	-0.533814	3094.84	-0.559545	3157.84	-0.585276	3220.84	-0.611006	3283.84	-0.636737	3346.84
370	-0.139715	2177.84	-0.165446	2240.84	-0.191176	2303.84	-0.216907	2366.84	-0.242638	2429.84	-0.268369	2492.84	-0.294099	2555.84	-0.31983	2618.84	-0.345561	2681.84	-0.371292	2744.84	-0.397023	2807.84	-0.422753	2870.84	-0.448484	2933.84	-0.474215	2996.84	-0.499946	3059.84	-0.525677	3122.84	-0.551407	3185.84	-0.577138	3248.84	-0.602869	3311.84	-0.6286	3374.84
380	-0.131577	2205.84	-0.157308	2268.84	-0.183039	2331.84	-0.20877	2394.84	-0.2345	2457.84	-0.260231	2520.84	-0.285962	2583.84	-0.311693	2646.84	-0.337423	2709.84	-0.363154	2772.84	-0.388885	2835.84	-0.414616	2898.84	-0.440347	2961.84	-0.466077	3024.84	-0.491808	3087.84	-0.517539	3150.84	-0.54327	3213.84	-0.569001	3276.84	-0.594731	3339.84	-0.620462	3402.84
390	-0.12344	2233.84	-0.14917	2296.84	-0.174901	2359.84	-0.200632	2422.84	-0.226363	2485.84	-0.252094	2548.84	-0.277824	2611.84	-0.303555	2674.84	-0.329286	2737.84	-0.355017	2800.84	-0.380747	2863.84	-0.406478	2926.84	-0.432209	2989.84	-0.45794	3052.84	-0.483671	3115.84	-0.509401	3178.84	-0.535132	3241.84	-0.560863	3304.84	-0.586594	3367.84	-0.612325	3430.84
400	-0.115302	2261.84	-0.141033	2324.84	-0.166764	2387.84	-0.192494	2450.84	-0.218225	2513.84	-0.243956	2576.84	-0.269687	2639.84	-0.295418	2702.84	-0.321148	2765.84	-0.346879	2828.84	-0.37261	2891.84	-0.398341	2954.84	-0.424072	3017.84	-0.449802	3080.84	-0.475533	3143.84	-0.501264	3206.84	-0.526995	3269.84	-0.552725	3332.84	-0.578456	3395.84	-0.604187	3458.84
410	-0.107165	2289.84	-0.132895	2352.84	-0.158626	2415.84	-0.184357	2478.84	-0.210088	2541.84	-0.235818	2604.84	-0.261549	2667.84	-0.28728	2730.84	-0.313011	2793.84	-0.338742	2856.84	-0.364472	2919.84	-0.390203	2982.84	-0.415934	3045.84	-0.441665	3108.84	-0.467396	3171.84	-0.493126	3234.84	-0.518857	3297.84	-0.544588	3360.84	-0.570319	3423.84	-0.596049	3486.84
420	-0.099027	2317.84	-0.124758	2380.84	-0.150489	2443.84	-0.176219	2506.84	-0.20195	2569.84	-0.227681	2632.84	-0.253412	2695.84	-0.279143	2758.84	-0.304873	2821.84	-0.330604	2884.84	-0.356335	2947.84	-0.382066	3010.84	-0.407796	3073.84	-0.433527	3136.84	-0.459258	3199.84	-0.484989	3262.84	-0.51072	3325.84	-0.53645	3388.84	-0.562181	3451.84	-0.587912	3514.84
430	-0.0908895	2345.84	-0.11662	2408.84	-0.142351	2471.84	-0.168082	2534.84	-0.193813	2597.84	-0.219543	2660.84	-0.245274	2723.84	-0.271005	2786.84	-0.296736	2849.84	-0.322467	2912.84	-0.348197	2975.84	-0.373928	3038.84	-0.399659	3101.84	-0.42539	3164.84	-0.45112	3227.84	-0.476851	3290.84	-0.502582	3353.84	-0.528313	3416.84	-0.554044	3479.84	-0.579774	3542.84
440	-0.0827519	2373.84	-0.108483	2436.84	-0.134214	2499.84	-0.159944	2562.84	-0.185675	2625.84	-0.211406	2688.84	-0.237137	2751.84	-0.262867	2814.84	-0.288598	2877.84	-0.314329	2940.84	-0.34006	3003.84	-0.365791	3066.84	-0.391521	3129.84	-0.417252	3192.84	-0.442983	3255.84	-0.468714	3318.84	-0.494445	3381.84	-0.520175	3444.84	-0.545906	3507.84	-0.571637	3570.84
450	-0.0746144	2401.84	-0.100345	2464.84	-0.126076	2527.84	-0.151807	2590.84	-0.177538	2653.84	-0.203268	2716.84	-0.228999	2779.84	-0.25473	2842.84	-0.280461	2905.84	-0.306191	2968.84	-0.331922	3031.84	-0.357653	3094.84	-0.383384	3157.84	-0.409115	3220.84	-0.434845	3283.84	-0.460576	3346.84	-0.486307	3409.84	-0.512038	3472.84	-0.537769	3535.84	-0.563499	3598.84
460	-0.0664769	2429.84	-0.0922076	2492.84	-0.117938	2555.84	-0.143669	2618.84	-0.1694	2681.84	-0.195131	2744.84	-0.220862	2807.84	-0.246592	2870.84	-0.272323	2933.84	-0.298054	2996.84	-0.323785	3059.84	-0.349515	3122.84	-0.375246	3185.84	-0.400977	3248.84	-0.426708	3311.84	-0.452439	3374.84	-0.478169	3437.84	-0.5039	3500.84	-0.529631	3563.84	-0.555362	3626.84
470	-0.0583393	2457.84	-0.0840701	2520.84	-0.109801	2583.84	-0.135532	2646.84	-0.161262	2709.84	-0.186993	2772.84	-0.212724	2835.84	-0.238455	2898.84	-0.264186	2961.84	-0.289916	3024.84	-0.315647	3087.84	-0.341378	3150.84	-0.367109	3213.84	-0.39284	3276.84	-0.41857	3339.84	-0.444301	3402.84	-0.470032	3465.84	-0.495763	3528.84	-0.521493	3591.84	-0.547224	3654.84
480	-0.0502018	2485.84	-0.0759326	2548.84	-0.101663	2611.84	-0.127394	2674.84	-0.153125	2737.84	-0.178856	2800.84	-0.204586	2863.84	-0.230317	2926.84	-0.256048	2989.84	-0.281779	3052.84	-0.30751	3115.84	-0.33324	3178.84	-0.358971	3241.84	-0.384702	3304.84	-0.410433	3367.84	-0.436164	3430.84	-0.461894	3493.84	-0.487625	3556.84	-0.513356	3619.84	-0.539087	3682.84
490	-0.0420642	2513.84	-0.067795	2576.84	-0.0935258	2639.84	-0.119257	2702.84	-0.144987	2765.84	-0.170718	2828.84	-0.196449	2891.84	-0.22218	2954.84	-0.247911	3017.84	-0.273641	3080.84	-0.299372	3143.84	-0.325103	3206.84	-0.350834	3269.84	-0.376564	3332.84	-0.402295	3395.84	-0.428026	3458.84	-0.453757	3521.84	-0.479488	3584.84	-0.505218	3647.84	-0.530949	3710.84
500	-0.0339267	2541.84	-0.0596575	2604.84	-0.0853883	2667.84	-0.111119	2730.84	-0.13685	2793.84	-0.162581	2856.84	-0.188311	2919.84	-0.214042	2982.84	-0.239773	3045.84	-0.265504	3108.84	-0.291235	3171.84	-0.316965	3234.84	-0.342696	3297.84	-0.368427	3360.84	-0.394158	3423.84	-0.419888	3486.84	-0.445619	3549.84	-0.47135	3612.84	-0.497081	3675.84	-0.522812	3738.84
510	-0.0257891	2569.84	-0.0515199	2632.84	-0.0772507	2695.84	-0.102981	2758.84	-0.128712	2821.84	-0.154443	2884.84	-0.180174	2947.84	-0.205905	3010.84	-0.231635	3073.84	-0.257366	3136.84	-0.283097	3199.84	-0.308828	3262.84	-0.334559	3325.84	-0.360289	3388.84	-0.38602	3451.84	-0.411751	3514.84	-0.437482	3577.84	-0.463212	3640.84	-0.488943	3703.84	-0.514674	3766.84
520	-0.0176516	2597.84	-0.0433824	2660.84	-0.0691132	2723.84	-0.094844	2786.84	-0.120575	2849.84	-0.146306	2912.84	-0.172036	2975.84	-0.197767	3038.84	-0.223498	3101.84	-0.249229	3164.84	-0.274959	3227.84	-0.30069	3290.84	-0.326421	3353.84	-0.352152	3416.84	-0.377883	3479.84	-0.403613	3542.84	-0.429344	3605.84	-0.455075	3668.84	-0.480806	3731.84	-0.506537	3794.84
530	-0.00951406	2625.84	-0.0352448	2688.84	-0.0609756	2751.84	-0.0867064	2814.84	-0.112437	2877.84	-0.138168	2940.84	-0.163899	3003.84	-0.18963	3066.84	-0.21536	3129.84	-0.241091	3192.84	-0.266822	3255.84	-0.292553	3318.84	-0.318283	3381.84	-0.344014	3444.84	-0.369745	3507.84	-0.395476	3570.84	-0.421207	3633.84	-0.446937	3696.84	-0.472668	3759.84	-0.498399	3822.84
540	-0.00137651	2653.84	-0.0271073	2716.84	-0.0528381	2779.84	-0.0785689	2842.84	-0.1043	2905.84	-0.13003	2968.84	-0.155761	3031.84	-0.181492	3094.84	-0.207223	3157.84	-0.232954	3220.84	-0.258684	3283.84	-0.284415	3346.84	-0.310146	3409.84	-0.335877	3472.84	-0.361608	3535.84	-0.387338	3598.84	-0.413069	3661.84	-0.4388	3724.84	-0.464531	3787.84	-0.490261	3850.84
550	0.00676103	2681.84	-0.0189698	2744.84	-0.0447005	2807.84	-0.0704313	2870.84	-0.0961621	2933.84	-0.121893	2996.84	-0.147624	3059.84	-0.173354	3122.84	-0.199085	3185.84	-0.224816	3248.84	-0.250547	3311.84	-0.276278	3374.84	-0.302008	3437.84	-0.327739	3500.84	-0.35347	3563.84	-0.379201	3626.84	-0.404932	3689.84	-0.430662	3752.84	-0.456393	3815.84	-0.482124	3878.84
Min	Carbohydrates	Fat total	Protein
732.291	420	100	182.8
Protein	192.8
		100		110		120		130		140		150		160		170		180		190		200		210		220		230		240		250		260		270		280		290
360	-0.104972	2177.84	-0.130703	2240.84	-0.156434	2303.84	-0.182165	2366.84	-0.207896	2429.84	-0.233626	2492.84	-0.259357	2555.84	-0.285088	2618.84	-0.310819	2681.84	-0.33655	2744.84	-0.36228	2807.84	-0.388011	2870.84	-0.413742	2933.84	-0.439473	2996.84	-0.465203	3059.84	-0.490934	3122.84	-0.516665	3185.84	-0.542396	3248.84	-0.568127	3311.84	-0.593857	3374.84
370	-0.0968349	2205.84	-0.122566	2268.84	-0.148296	2331.84	-0.174027	2394.84	-0.199758	2457.84	-0.225489	2520.84	-0.25122	2583.84	-0.27695	2646.84	-0.302681	2709.84	-0.328412	2772.84	-0.354143	2835.84	-0.379874	2898.84	-0.405604	2961.84	-0.431335	3024.84	-0.457066	3087.84	-0.482797	3150.84	-0.508527	3213.84	-0.534258	3276.84	-0.559989	3339.84	-0.58572	3402.84
380	-0.0886974	2233.84	-0.114428	2296.84	-0.140159	2359.84	-0.16589	2422.84	-0.191621	2485.84	-0.217351	2548.84	-0.243082	2611.84	-0.268813	2674.84	-0.294544	2737.84	-0.320274	2800.84	-0.346005	2863.84	-0.371736	2926.84	-0.397467	2989.84	-0.423198	3052.84	-0.448928	3115.84	-0.474659	3178.84	-0.50039	3241.84	-0.526121	3304.84	-0.551852	3367.84	-0.577582	3430.84
390	-0.0805598	2261.84	-0.106291	2324.84	-0.132021	2387.84	-0.157752	2450.84	-0.183483	2513.84	-0.209214	2576.84	-0.234945	2639.84	-0.260675	2702.84	-0.286406	2765.84	-0.312137	2828.84	-0.337868	2891.84	-0.363598	2954.84	-0.389329	3017.84	-0.41506	3080.84	-0.440791	3143.84	-0.466522	3206.84	-0.492252	3269.84	-0.517983	3332.84	-0.543714	3395.84	-0.569445	3458.84
400	-0.0724223	2289.84	-0.0981531	2352.84	-0.123884	2415.84	-0.149615	2478.84	-0.175345	2541.84	-0.201076	2604.84	-0.226807	2667.84	-0.252538	2730.84	-0.278269	2793.84	-0.303999	2856.84	-0.32973	2919.84	-0.355461	2982.84	-0.381192	3045.84	-0.406922	3108.84	-0.432653	3171.84	-0.458384	3234.84	-0.484115	3297.84	-0.509846	3360.84	-0.535576	3423.84	-0.561307	3486.84
410	-0.0642847	2317.84	-0.0900155	2380.84	-0.115746	2443.84	-0.141477	2506.84	-0.167208	2569.84	-0.192939	2632.84	-0.218669	2695.84	-0.2444	2758.84	-0.270131	2821.84	-0.295862	2884.84	-0.321593	2947.84	-0.347323	3010.84	-0.373054	3073.84	-0.398785	3136.84	-0.424516	3199.84	-0.450247	3262.84	-0.475977	3325.84	-0.501708	3388.84	-0.527439	3451.84	-0.55317	3514.84
420	-0.0561472	2345.84	-0.081878	2408.84	-0.107609	2471.84	-0.13334	2534.84	-0.15907	2597.84	-0.184801	2660.84	-0.210532	2723.84	-0.236263	2786.84	-0.261993	2849.84	-0.287724	2912.84	-0.313455	2975.84	-0.339186	3038.84	-0.364917	3101.84	-0.390647	3164.84	-0.416378	3227.84	-0.442109	3290.84	-0.46784	3353.84	-0.493571	3416.84	-0.519301	3479.84	-0.545032	3542.84
430	-0.0480097	2373.84	-0.0737404	2436.84	-0.0994712	2499.84	-0.125202	2562.84	-0.150933	2625.84	-0.176664	2688.84	-0.202394	2751.84	-0.228125	2814.84	-0.253856	2877.84	-0.279587	2940.84	-0.305318	3003.84	-0.331048	3066.84	-0.356779	3129.84	-0.38251	3192.84	-0.408241	3255.84	-0.433971	3318.84	-0.459702	3381.84	-0.485433	3444.84	-0.511164	3507.84	-0.536895	3570.84
440	-0.0398721	2401.84	-0.0656029	2464.84	-0.0913337	2527.84	-0.117064	2590.84	-0.142795	2653.84	-0.168526	2716.84	-0.194257	2779.84	-0.219988	2842.84	-0.245718	2905.84	-0.271449	2968.84	-0.29718	3031.84	-0.322911	3094.84	-0.348642	3157.84	-0.374372	3220.84	-0.400103	3283.84	-0.425834	3346.84	-0.451565	3409.84	-0.477295	3472.84	-0.503026	3535.84	-0.528757	3598.84
450	-0.0317346	2429.84	-0.0574654	2492.84	-0.0831961	2555.84	-0.108927	2618.84	-0.134658	2681.84	-0.160388	2744.84	-0.186119	2807.84	-0.21185	2870.84	-0.237581	2933.84	-0.263312	2996.84	-0.289042	3059.84	-0.314773	3122.84	-0.340504	3185.84	-0.366235	3248.84	-0.391966	3311.84	-0.417696	3374.84	-0.443427	3437.84	-0.469158	3500.84	-0.494889	3563.84	-0.520619	3626.84
460	-0.023597	2457.84	-0.0493278	2520.84	-0.0750586	2583.84	-0.100789	2646.84	-0.12652	2709.84	-0.152251	2772.84	-0.177982	2835.84	-0.203713	2898.84	-0.229443	2961.84	-0.255174	3024.84	-0.280905	3087.84	-0.306636	3150.84	-0.332366	3213.84	-0.358097	3276.84	-0.383828	3339.84	-0.409559	3402.84	-0.43529	3465.84	-0.46102	3528.84	-0.486751	3591.84	-0.512482	3654.84
470	-0.0154595	2485.84	-0.0411903	2548.84	-0.0669211	2611.84	-0.0926518	2674.84	-0.118383	2737.84	-0.144113	2800.84	-0.169844	2863.84	-0.195575	2926.84	-0.221306	2989.84	-0.247037	3052.84	-0.272767	3115.84	-0.298498	3178.84	-0.324229	3241.84	-0.34996	3304.84	-0.37569	3367.84	-0.401421	3430.84	-0.427152	3493.84	-0.452883	3556.84	-0.478614	3619.84	-0.504344	3682.84
480	-0.00732194	2513.84	-0.0330527	2576.84	-0.0587835	2639.84	-0.0845143	2702.84	-0.110245	2765.84	-0.135976	2828.84	-0.161707	2891.84	-0.187437	2954.84	-0.213168	3017.84	-0.238899	3080.84	-0.26463	3143.84	-0.290361	3206.84	-0.316091	3269.84	-0.341822	3332.84	-0.367553	3395.84	-0.393284	3458.84	-0.419015	3521.84	-0.444745	3584.84	-0.470476	3647.84	-0.496207	3710.84
490	0.000815598	2541.84	-0.0249152	2604.84	-0.050646	2667.84	-0.0763768	2730.84	-0.102108	2793.84	-0.127838	2856.84	-0.153569	2919.84	-0.1793	2982.84	-0.205031	3045.84	-0.230761	3108.84	-0.256492	3171.84	-0.282223	3234.84	-0.307954	3297.84	-0.333685	3360.84	-0.359415	3423.84	-0.385146	3486.84	-0.410877	3549.84	-0.436608	3612.84	-0.462339	3675.84	-0.488069	3738.84
500	0.00895314	2569.84	-0.0167776	2632.84	-0.0425084	2695.84	-0.0682392	2758.84	-0.09397	2821.84	-0.119701	2884.84	-0.145432	2947.84	-0.171162	3010.84	-0.196893	3073.84	-0.222624	3136.84	-0.248355	3199.84	-0.274086	3262.84	-0.299816	3325.84	-0.325547	3388.84	-0.351278	3451.84	-0.377009	3514.84	-0.402739	3577.84	-0.42847	3640.84	-0.454201	3703.84	-0.479932	3766.84
510	0.0170907	2597.84	-0.0086401	2660.84	-0.0343709	2723.84	-0.0601017	2786.84	-0.0858325	2849.84	-0.111563	2912.84	-0.137294	2975.84	-0.163025	3038.84	-0.188756	3101.84	-0.214486	3164.84	-0.240217	3227.84	-0.265948	3290.84	-0.291679	3353.84	-0.31741	3416.84	-0.34314	3479.84	-0.368871	3542.84	-0.394602	3605.84	-0.420333	3668.84	-0.446063	3731.84	-0.471794	3794.84
520	0.0252282	2625.84	-0.000502561	2688.84	-0.0262333	2751.84	-0.0519641	2814.84	-0.0776949	2877.84	-0.103426	2940.84	-0.129156	3003.84	-0.154887	3066.84	-0.180618	3129.84	-0.206349	3192.84	-0.23208	3255.84	-0.25781	3318.84	-0.283541	3381.84	-0.309272	3444.84	-0.335003	3507.84	-0.360734	3570.84	-0.386464	3633.84	-0.412195	3696.84	-0.437926	3759.84	-0.463657	3822.84
530	0.0333658	2653.84	0.00763498	2716.84	-0.0180958	2779.84	-0.0438266	2842.84	-0.0695574	2905.84	-0.0952882	2968.84	-0.121019	3031.84	-0.14675	3094.84	-0.172481	3157.84	-0.198211	3220.84	-0.223942	3283.84	-0.249673	3346.84	-0.275404	3409.84	-0.301134	3472.84	-0.326865	3535.84	-0.352596	3598.84	-0.378327	3661.84	-0.404058	3724.84	-0.429788	3787.84	-0.455519	3850.84
540	0.0415033	2681.84	0.0157725	2744.84	-0.00995826	2807.84	-0.035689	2870.84	-0.0614198	2933.84	-0.0871506	2996.84	-0.112881	3059.84	-0.138612	3122.84	-0.164343	3185.84	-0.190074	3248.84	-0.215805	3311.84	-0.241535	3374.84	-0.267266	3437.84	-0.292997	3500.84	-0.318728	3563.84	-0.344458	3626.84	-0.370189	3689.84	-0.39592	3752.84	-0.421651	3815.84	-0.447382	3878.84
550	0.0496409	2709.84	0.0239101	2772.84	-0.00182072	2835.84	-0.0275515	2898.84	-0.0532823	2961.84	-0.0790131	3024.84	-0.104744	3087.84	-0.130475	3150.84	-0.156205	3213.84	-0.181936	3276.84	-0.207667	3339.84	-0.233398	3402.84	-0.259129	3465.84	-0.284859	3528.84	-0.31059	3591.84	-0.336321	3654.84	-0.362052	3717.84	-0.387783	3780.84	-0.413513	3843.84	-0.439244	3906.84
Min	Carbohydrates	Fat total	Protein
595.564	430	120	192.8
Protein	202.8
		100		110		120		130		140		150		160		170		180		190		200		210		220		230		240		250		260		270		280		290
360	-0.0620926	2205.84	-0.0878234	2268.84	-0.113554	2331.84	-0.139285	2394.84	-0.165016	2457.84	-0.190747	2520.84	-0.216477	2583.84	-0.242208	2646.84	-0.267939	2709.84	-0.29367	2772.84	-0.3194	2835.84	-0.345131	2898.84	-0.370862	2961.84	-0.396593	3024.84	-0.422324	3087.84	-0.448054	3150.84	-0.473785	3213.84	-0.499516	3276.84	-0.525247	3339.84	-0.550978	3402.84
370	-0.0539551	2233.84	-0.0796859	2296.84	-0.105417	2359.84	-0.131147	2422.84	-0.156878	2485.84	-0.182609	2548.84	-0.20834	2611.84	-0.234071	2674.84	-0.259801	2737.84	-0.285532	2800.84	-0.311263	2863.84	-0.336994	2926.84	-0.362725	2989.84	-0.388455	3052.84	-0.414186	3115.84	-0.439917	3178.84	-0.465648	3241.84	-0.491378	3304.84	-0.517109	3367.84	-0.54284	3430.84
380	-0.0458175	2261.84	-0.0715483	2324.84	-0.0972791	2387.84	-0.12301	2450.84	-0.148741	2513.84	-0.174471	2576.84	-0.200202	2639.84	-0.225933	2702.84	-0.251664	2765.84	-0.277395	2828.84	-0.303125	2891.84	-0.328856	2954.84	-0.354587	3017.84	-0.380318	3080.84	-0.406049	3143.84	-0.431779	3206.84	-0.45751	3269.84	-0.483241	3332.84	-0.508972	3395.84	-0.534702	3458.84
390	-0.03768	2289.84	-0.0634108	2352.84	-0.0891416	2415.84	-0.114872	2478.84	-0.140603	2541.84	-0.166334	2604.84	-0.192065	2667.84	-0.217795	2730.84	-0.243526	2793.84	-0.269257	2856.84	-0.294988	2919.84	-0.320719	2982.84	-0.346449	3045.84	-0.37218	3108.84	-0.397911	3171.84	-0.423642	3234.84	-0.449373	3297.84	-0.475103	3360.84	-0.500834	3423.84	-0.526565	3486.84
400	-0.0295425	2317.84	-0.0552732	2380.84	-0.081004	2443.84	-0.106735	2506.84	-0.132466	2569.84	-0.158196	2632.84	-0.183927	2695.84	-0.209658	2758.84	-0.235389	2821.84	-0.26112	2884.84	-0.28685	2947.84	-0.312581	3010.84	-0.338312	3073.84	-0.364043	3136.84	-0.389773	3199.84	-0.415504	3262.84	-0.441235	3325.84	-0.466966	3388.84	-0.492697	3451.84	-0.518427	3514.84
410	-0.0214049	2345.84	-0.0471357	2408.84	-0.0728665	2471.84	-0.0985973	2534.84	-0.124328	2597.84	-0.150059	2660.84	-0.17579	2723.84	-0.20152	2786.84	-0.227251	2849.84	-0.252982	2912.84	-0.278713	2975.84	-0.304444	3038.84	-0.330174	3101.84	-0.355905	3164.84	-0.381636	3227.84	-0.407367	3290.84	-0.433097	3353.84	-0.458828	3416.84	-0.484559	3479.84	-0.51029	3542.84
420	-0.0132674	2373.84	-0.0389982	2436.84	-0.0647289	2499.84	-0.0904597	2562.84	-0.116191	2625.84	-0.141921	2688.84	-0.167652	2751.84	-0.193383	2814.84	-0.219114	2877.84	-0.244844	2940.84	-0.270575	3003.84	-0.296306	3066.84	-0.322037	3129.84	-0.347768	3192.84	-0.373498	3255.84	-0.399229	3318.84	-0.42496	3381.84	-0.450691	3444.84	-0.476422	3507.84	-0.502152	3570.84
430	-0.00512983	2401.84	-0.0308606	2464.84	-0.0565914	2527.84	-0.0823222	2590.84	-0.108053	2653.84	-0.133784	2716.84	-0.159515	2779.84	-0.185245	2842.84	-0.210976	2905.84	-0.236707	2968.84	-0.262438	3031.84	-0.288168	3094.84	-0.313899	3157.84	-0.33963	3220.84	-0.365361	3283.84	-0.391092	3346.84	-0.416822	3409.84	-0.442553	3472.84	-0.468284	3535.84	-0.494015	3598.84
440	0.00300771	2429.84	-0.0227231	2492.84	-0.0484539	2555.84	-0.0741846	2618.84	-0.0999154	2681.84	-0.125646	2744.84	-0.151377	2807.84	-0.177108	2870.84	-0.202839	2933.84	-0.228569	2996.84	-0.2543	3059.84	-0.280031	3122.84	-0.305762	3185.84	-0.331493	3248.84	-0.357223	3311.84	-0.382954	3374.84	-0.408685	3437.84	-0.434416	3500.84	-0.460146	3563.84	-0.485877	3626.84
450	0.0111453	2457.84	-0.0145855	2520.84	-0.0403163	2583.84	-0.0660471	2646.84	-0.0917779	2709.84	-0.117509	2772.84	-0.143239	2835.84	-0.16897	2898.84	-0.194701	2961.84	-0.220432	3024.84	-0.246163	3087.84	-0.271893	3150.84	-0.297624	3213.84	-0.323355	3276.84	-0.349086	3339.84	-0.374817	3402.84	-0.400547	3465.84	-0.426278	3528.84	-0.452009	3591.84	-0.47774	3654.84
460	0.0192828	2485.84	-0.00644799	2548.84	-0.0321788	2611.84	-0.0579096	2674.84	-0.0836403	2737.84	-0.109371	2800.84	-0.135102	2863.84	-0.160833	2926.84	-0.186563	2989.84	-0.212294	3052.84	-0.238025	3115.84	-0.263756	3178.84	-0.289487	3241.84	-0.315217	3304.84	-0.340948	3367.84	-0.366679	3430.84	-0.39241	3493.84	-0.418141	3556.84	-0.443871	3619.84	-0.469602	3682.84
470	0.0274203	2513.84	0.00168955	2576.84	-0.0240412	2639.84	-0.049772	2702.84	-0.0755028	2765.84	-0.101234	2828.84	-0.126964	2891.84	-0.152695	2954.84	-0.178426	3017.84	-0.204157	3080.84	-0.229888	3143.84	-0.255618	3206.84	-0.281349	3269.84	-0.30708	3332.84	-0.332811	3395.84	-0.358541	3458.84	-0.384272	3521.84	-0.410003	3584.84	-0.435734	3647.84	-0.461465	3710.84
480	0.0355579	2541.84	0.00982709	2604.84	-0.0159037	2667.84	-0.0416345	2730.84	-0.0673653	2793.84	-0.093096	2856.84	-0.118827	2919.84	-0.144558	2982.84	-0.170288	3045.84	-0.196019	3108.84	-0.22175	3171.84	-0.247481	3234.84	-0.273212	3297.84	-0.298942	3360.84	-0.324673	3423.84	-0.350404	3486.84	-0.376135	3549.84	-0.401865	3612.84	-0.427596	3675.84	-0.453327	3738.84
490	0.0436954	2569.84	0.0179646	2632.84	-0.00776615	2695.84	-0.0334969	2758.84	-0.0592277	2821.84	-0.0849585	2884.84	-0.110689	2947.84	-0.13642	3010.84	-0.162151	3073.84	-0.187882	3136.84	-0.213612	3199.84	-0.239343	3262.84	-0.265074	3325.84	-0.290805	3388.84	-0.316536	3451.84	-0.342266	3514.84	-0.367997	3577.84	-0.393728	3640.84	-0.419459	3703.84	-0.44519	3766.84
500	0.051833	2597.84	0.0261022	2660.84	0.000371391	2723.84	-0.0253594	2786.84	-0.0510902	2849.84	-0.076821	2912.84	-0.102552	2975.84	-0.128283	3038.84	-0.154013	3101.84	-0.179744	3164.84	-0.205475	3227.84	-0.231206	3290.84	-0.256936	3353.84	-0.282667	3416.84	-0.308398	3479.84	-0.334129	3542.84	-0.35986	3605.84	-0.38559	3668.84	-0.411321	3731.84	-0.437052	3794.84
510	0.0599705	2625.84	0.0342397	2688.84	0.00850893	2751.84	-0.0172219	2814.84	-0.0429526	2877.84	-0.0686834	2940.84	-0.0944142	3003.84	-0.120145	3066.84	-0.145876	3129.84	-0.171607	3192.84	-0.197337	3255.84	-0.223068	3318.84	-0.248799	3381.84	-0.27453	3444.84	-0.30026	3507.84	-0.325991	3570.84	-0.351722	3633.84	-0.377453	3696.84	-0.403184	3759.84	-0.428914	3822.84
520	0.068108	2653.84	0.0423773	2716.84	0.0166465	2779.84	-0.00908431	2842.84	-0.0348151	2905.84	-0.0605459	2968.84	-0.0862767	3031.84	-0.112007	3094.84	-0.137738	3157.84	-0.163469	3220.84	-0.1892	3283.84	-0.214931	3346.84	-0.240661	3409.84	-0.266392	3472.84	-0.292123	3535.84	-0.317854	3598.84	-0.343585	3661.84	-0.369315	3724.84	-0.395046	3787.84	-0.420777	3850.84
530	0.0762456	2681.84	0.0505148	2744.84	0.024784	2807.84	-0.000946768	2870.84	-0.0266776	2933.84	-0.0524083	2996.84	-0.0781391	3059.84	-0.10387	3122.84	-0.129601	3185.84	-0.155331	3248.84	-0.181062	3311.84	-0.206793	3374.84	-0.232524	3437.84	-0.258255	3500.84	-0.283985	3563.84	-0.309716	3626.84	-0.335447	3689.84	-0.361178	3752.84	-0.386909	3815.84	-0.412639	3878.84
540	0.0843831	2709.84	0.0586523	2772.84	0.0329216	2835.84	0.00719077	2898.84	-0.01854	2961.84	-0.0442708	3024.84	-0.0700016	3087.84	-0.0957324	3150.84	-0.121463	3213.84	-0.147194	3276.84	-0.172925	3339.84	-0.198656	3402.84	-0.224386	3465.84	-0.250117	3528.84	-0.275848	3591.84	-0.301579	3654.84	-0.327309	3717.84	-0.35304	3780.84	-0.378771	3843.84	-0.404502	3906.84
550	0.0925207	2737.84	0.0667899	2800.84	0.0410591	2863.84	0.0153283	2926.84	-0.0104025	2989.84	-0.0361333	3052.84	-0.061864	3115.84	-0.0875948	3178.84	-0.113326	3241.84	-0.139056	3304.84	-0.164787	3367.84	-0.190518	3430.84	-0.216249	3493.84	-0.24198	3556.84	-0.26771	3619.84	-0.293441	3682.84	-0.319172	3745.84	-0.344903	3808.84	-0.370633	3871.84	-0.396364	3934.84
Min	Carbohydrates	Fat total	Protein
498.836	440	140	202.8
Protein	212.8
		100		110		120		130		140		150		160		170		180		190		200		210		220		230		240		250		260		270		280		290
360	-0.0192128	2233.84	-0.0449436	2296.84	-0.0706744	2359.84	-0.0964052	2422.84	-0.122136	2485.84	-0.147867	2548.84	-0.173598	2611.84	-0.199328	2674.84	-0.225059	2737.84	-0.25079	2800.84	-0.276521	2863.84	-0.302251	2926.84	-0.327982	2989.84	-0.353713	3052.84	-0.379444	3115.84	-0.405175	3178.84	-0.430905	3241.84	-0.456636	3304.84	-0.482367	3367.84	-0.508098	3430.84
370	-0.0110753	2261.84	-0.036806	2324.84	-0.0625368	2387.84	-0.0882676	2450.84	-0.113998	2513.84	-0.139729	2576.84	-0.16546	2639.84	-0.191191	2702.84	-0.216922	2765.84	-0.242652	2828.84	-0.268383	2891.84	-0.294114	2954.84	-0.319845	3017.84	-0.345575	3080.84	-0.371306	3143.84	-0.397037	3206.84	-0.422768	3269.84	-0.448499	3332.84	-0.474229	3395.84	-0.49996	3458.84
380	-0.00293772	2289.84	-0.0286685	2352.84	-0.0543993	2415.84	-0.0801301	2478.84	-0.105861	2541.84	-0.131592	2604.84	-0.157322	2667.84	-0.183053	2730.84	-0.208784	2793.84	-0.234515	2856.84	-0.260246	2919.84	-0.285976	2982.84	-0.311707	3045.84	-0.337438	3108.84	-0.363169	3171.84	-0.3889	3234.84	-0.41463	3297.84	-0.440361	3360.84	-0.466092	3423.84	-0.491823	3486.84
390	0.00519982	2317.84	-0.020531	2380.84	-0.0462618	2443.84	-0.0719925	2506.84	-0.0977233	2569.84	-0.123454	2632.84	-0.149185	2695.84	-0.174916	2758.84	-0.200646	2821.84	-0.226377	2884.84	-0.252108	2947.84	-0.277839	3010.84	-0.30357	3073.84	-0.3293	3136.84	-0.355031	3199.84	-0.380762	3262.84	-0.406493	3325.84	-0.432224	3388.84	-0.457954	3451.84	-0.483685	3514.84
400	0.0133374	2345.84	-0.0123934	2408.84	-0.0381242	2471.84	-0.063855	2534.84	-0.0895858	2597.84	-0.115317	2660.84	-0.141047	2723.84	-0.166778	2786.84	-0.192509	2849.84	-0.21824	2912.84	-0.24397	2975.84	-0.269701	3038.84	-0.295432	3101.84	-0.321163	3164.84	-0.346894	3227.84	-0.372624	3290.84	-0.398355	3353.84	-0.424086	3416.84	-0.449817	3479.84	-0.475548	3542.84
410	0.0214749	2373.84	-0.00425588	2436.84	-0.0299867	2499.84	-0.0557175	2562.84	-0.0814482	2625.84	-0.107179	2688.84	-0.13291	2751.84	-0.158641	2814.84	-0.184371	2877.84	-0.210102	2940.84	-0.235833	3003.84	-0.261564	3066.84	-0.287295	3129.84	-0.313025	3192.84	-0.338756	3255.84	-0.364487	3318.84	-0.390218	3381.84	-0.415948	3444.84	-0.441679	3507.84	-0.46741	3570.84
420	0.0296124	2401.84	0.00388166	2464.84	-0.0218491	2527.84	-0.0475799	2590.84	-0.0733107	2653.84	-0.0990415	2716.84	-0.124772	2779.84	-0.150503	2842.84	-0.176234	2905.84	-0.201965	2968.84	-0.227695	3031.84	-0.253426	3094.84	-0.279157	3157.84	-0.304888	3220.84	-0.330619	3283.84	-0.356349	3346.84	-0.38208	3409.84	-0.407811	3472.84	-0.433542	3535.84	-0.459272	3598.84
430	0.03775	2429.84	0.0120192	2492.84	-0.0137116	2555.84	-0.0394424	2618.84	-0.0651732	2681.84	-0.0909039	2744.84	-0.116635	2807.84	-0.142366	2870.84	-0.168096	2933.84	-0.193827	2996.84	-0.219558	3059.84	-0.245289	3122.84	-0.271019	3185.84	-0.29675	3248.84	-0.322481	3311.84	-0.348212	3374.84	-0.373943	3437.84	-0.399673	3500.84	-0.425404	3563.84	-0.451135	3626.84
440	0.0458875	2457.84	0.0201567	2520.84	-0.00557404	2583.84	-0.0313048	2646.84	-0.0570356	2709.84	-0.0827664	2772.84	-0.108497	2835.84	-0.134228	2898.84	-0.159959	2961.84	-0.18569	3024.84	-0.21142	3087.84	-0.237151	3150.84	-0.262882	3213.84	-0.288613	3276.84	-0.314343	3339.84	-0.340074	3402.84	-0.365805	3465.84	-0.391536	3528.84	-0.417267	3591.84	-0.442997	3654.84
450	0.0540251	2485.84	0.0282943	2548.84	0.0025635	2611.84	-0.0231673	2674.84	-0.0488981	2737.84	-0.0746289	2800.84	-0.10036	2863.84	-0.12609	2926.84	-0.151821	2989.84	-0.177552	3052.84	-0.203283	3115.84	-0.229014	3178.84	-0.254744	3241.84	-0.280475	3304.84	-0.306206	3367.84	-0.331937	3430.84	-0.357667	3493.84	-0.383398	3556.84	-0.409129	3619.84	-0.43486	3682.84
460	0.0621626	2513.84	0.0364318	2576.84	0.010701	2639.84	-0.0150297	2702.84	-0.0407605	2765.84	-0.0664913	2828.84	-0.0922221	2891.84	-0.117953	2954.84	-0.143684	3017.84	-0.169414	3080.84	-0.195145	3143.84	-0.220876	3206.84	-0.246607	3269.84	-0.272338	3332.84	-0.298068	3395.84	-0.323799	3458.84	-0.34953	3521.84	-0.375261	3584.84	-0.400992	3647.84	-0.426722	3710.84
470	0.0703002	2541.84	0.0445694	2604.84	0.0188386	2667.84	-0.0068922	2730.84	-0.032623	2793.84	-0.0583538	2856.84	-0.0840846	2919.84	-0.109815	2982.84	-0.135546	3045.84	-0.161277	3108.84	-0.187008	3171.84	-0.212738	3234.84	-0.238469	3297.84	-0.2642	3360.84	-0.289931	3423.84	-0.315662	3486.84	-0.341392	3549.84	-0.367123	3612.84	-0.392854	3675.84	-0.418585	3738.84
480	0.0784377	2569.84	0.0527069	2632.84	0.0269761	2695.84	0.00124534	2758.84	-0.0244854	2821.84	-0.0502162	2884.84	-0.075947	2947.84	-0.101678	3010.84	-0.127409	3073.84	-0.153139	3136.84	-0.17887	3199.84	-0.204601	3262.84	-0.230332	3325.84	-0.256063	3388.84	-0.281793	3451.84	-0.307524	3514.84	-0.333255	3577.84	-0.358986	3640.84	-0.384716	3703.84	-0.410447	3766.84
490	0.0865752	2597.84	0.0608445	2660.84	0.0351137	2723.84	0.00938289	2786.84	-0.0163479	2849.84	-0.0420787	2912.84	-0.0678095	2975.84	-0.0935403	3038.84	-0.119271	3101.84	-0.145002	3164.84	-0.170733	3227.84	-0.196463	3290.84	-0.222194	3353.84	-0.247925	3416.84	-0.273656	3479.84	-0.299387	3542.84	-0.325117	3605.84	-0.350848	3668.84	-0.376579	3731.84	-0.40231	3794.84
500	0.0947128	2625.84	0.068982	2688.84	0.0432512	2751.84	0.0175204	2814.84	-0.00821036	2877.84	-0.0339411	2940.84	-0.0596719	3003.84	-0.0854027	3066.84	-0.111134	3129.84	-0.136864	3192.84	-0.162595	3255.84	-0.188326	3318.84	-0.214057	3381.84	-0.239787	3444.84	-0.265518	3507.84	-0.291249	3570.84	-0.31698	3633.84	-0.342711	3696.84	-0.368441	3759.84	-0.394172	3822.84
510	0.10285	2653.84	0.0771195	2716.84	0.0513888	2779.84	0.025658	2842.84	-7.2816e-05	2905.84	-0.0258036	2968.84	-0.0515344	3031.84	-0.0772652	3094.84	-0.102996	3157.84	-0.128727	3220.84	-0.154458	3283.84	-0.180188	3346.84	-0.205919	3409.84	-0.23165	3472.84	-0.257381	3535.84	-0.283111	3598.84	-0.308842	3661.84	-0.334573	3724.84	-0.360304	3787.84	-0.386035	3850.84
520	0.110988	2681.84	0.0852571	2744.84	0.0595263	2807.84	0.0337955	2870.84	0.00806473	2933.84	-0.0176661	2996.84	-0.0433968	3059.84	-0.0691276	3122.84	-0.0948584	3185.84	-0.120589	3248.84	-0.14632	3311.84	-0.172051	3374.84	-0.197782	3437.84	-0.223512	3500.84	-0.249243	3563.84	-0.274974	3626.84	-0.300705	3689.84	-0.326435	3752.84	-0.352166	3815.84	-0.377897	3878.84
530	0.119125	2709.84	0.0933946	2772.84	0.0676638	2835.84	0.0419331	2898.84	0.0162023	2961.84	-0.00952852	3024.84	-0.0352593	3087.84	-0.0609901	3150.84	-0.0867209	3213.84	-0.112452	3276.84	-0.138182	3339.84	-0.163913	3402.84	-0.189644	3465.84	-0.215375	3528.84	-0.241106	3591.84	-0.266836	3654.84	-0.292567	3717.84	-0.318298	3780.84	-0.344029	3843.84	-0.36976	3906.84
540	0.127263	2737.84	0.101532	2800.84	0.0758014	2863.84	0.0500706	2926.84	0.0243398	2989.84	-0.00139098	3052.84	-0.0271218	3115.84	-0.0528525	3178.84	-0.0785833	3241.84	-0.104314	3304.84	-0.130045	3367.84	-0.155776	3430.84	-0.181506	3493.84	-0.207237	3556.84	-0.232968	3619.84	-0.258699	3682.84	-0.28443	3745.84	-0.31016	3808.84	-0.335891	3871.84	-0.361622	3934.84
550	0.1354	2765.84	0.10967	2828.84	0.0839389	2891.84	0.0582081	2954.84	0.0324774	3017.84	0.00674657	3080.84	-0.0189842	3143.84	-0.044715	3206.84	-0.0704458	3269.84	-0.0961766	3332.84	-0.121907	3395.84	-0.147638	3458.84	-0.173369	3521.84	-0.1991	3584.84	-0.224831	3647.84	-0.250561	3710.84	-0.276292	3773.84	-0.302023	3836.84	-0.327754	3899.84	-0.353484	3962.84
Min	Carbohydrates	Fat total	Protein
495.564	420	140	212.8
Protein	222.8
		100		110		120		130		140		150		160		170		180		190		200		210		220		230		240		250		260		270		280		290
360	0.023667	2261.84	-0.00206377	2324.84	-0.0277946	2387.84	-0.0535253	2450.84	-0.0792561	2513.84	-0.104987	2576.84	-0.130718	2639.84	-0.156448	2702.84	-0.182179	2765.84	-0.20791	2828.84	-0.233641	2891.84	-0.259372	2954.84	-0.285102	3017.84	-0.310833	3080.84	-0.336564	3143.84	-0.362295	3206.84	-0.388026	3269.84	-0.413756	3332.84	-0.439487	3395.84	-0.465218	3458.84
370	0.0318046	2289.84	0.00607377	2352.84	-0.019657	2415.84	-0.0453878	2478.84	-0.0711186	2541.84	-0.0968494	2604.84	-0.12258	2667.84	-0.148311	2730.84	-0.174042	2793.84	-0.199773	2856.84	-0.225503	2919.84	-0.251234	2982.84	-0.276965	3045.84	-0.302696	3108.84	-0.328426	3171.84	-0.354157	3234.84	-0.379888	3297.84	-0.405619	3360.84	-0.43135	3423.84	-0.45708	3486.84
380	0.0399421	2317.84	0.0142113	2380.84	-0.0115195	2443.84	-0.0372503	2506.84	-0.062981	2569.84	-0.0887118	2632.84	-0.114443	2695.84	-0.140173	2758.84	-0.165904	2821.84	-0.191635	2884.84	-0.217366	2947.84	-0.243097	3010.84	-0.268827	3073.84	-0.294558	3136.84	-0.320289	3199.84	-0.34602	3262.84	-0.37175	3325.84	-0.397481	3388.84	-0.423212	3451.84	-0.448943	3514.84
390	0.0480796	2345.84	0.0223489	2408.84	-0.00338193	2471.84	-0.0291127	2534.84	-0.0548435	2597.84	-0.0805743	2660.84	-0.106305	2723.84	-0.132036	2786.84	-0.157767	2849.84	-0.183497	2912.84	-0.209228	2975.84	-0.234959	3038.84	-0.26069	3101.84	-0.286421	3164.84	-0.312151	3227.84	-0.337882	3290.84	-0.363613	3353.84	-0.389344	3416.84	-0.415074	3479.84	-0.440805	3542.84
400	0.0562172	2373.84	0.0304864	2436.84	0.00475561	2499.84	-0.0209752	2562.84	-0.046706	2625.84	-0.0724367	2688.84	-0.0981675	2751.84	-0.123898	2814.84	-0.149629	2877.84	-0.17536	2940.84	-0.201091	3003.84	-0.226821	3066.84	-0.252552	3129.84	-0.278283	3192.84	-0.304014	3255.84	-0.329745	3318.84	-0.355475	3381.84	-0.381206	3444.84	-0.406937	3507.84	-0.432668	3570.84
410	0.0643547	2401.84	0.0386239	2464.84	0.0128932	2527.84	-0.0128376	2590.84	-0.0385684	2653.84	-0.0642992	2716.84	-0.09003	2779.84	-0.115761	2842.84	-0.141492	2905.84	-0.167222	2968.84	-0.192953	3031.84	-0.218684	3094.84	-0.244415	3157.84	-0.270145	3220.84	-0.295876	3283.84	-0.321607	3346.84	-0.347338	3409.84	-0.373069	3472.84	-0.398799	3535.84	-0.42453	3598.84
420	0.0724923	2429.84	0.0467615	2492.84	0.0210307	2555.84	-0.00470009	2618.84	-0.0304309	2681.84	-0.0561617	2744.84	-0.0818924	2807.84	-0.107623	2870.84	-0.133354	2933.84	-0.159085	2996.84	-0.184816	3059.84	-0.210546	3122.84	-0.236277	3185.84	-0.262008	3248.84	-0.287739	3311.84	-0.31347	3374.84	-0.3392	3437.84	-0.364931	3500.84	-0.390662	3563.84	-0.416393	3626.84
430	0.0806298	2457.84	0.054899	2520.84	0.0291682	2583.84	0.00343745	2646.84	-0.0222933	2709.84	-0.0480241	2772.84	-0.0737549	2835.84	-0.0994857	2898.84	-0.125216	2961.84	-0.150947	3024.84	-0.176678	3087.84	-0.202409	3150.84	-0.22814	3213.84	-0.25387	3276.84	-0.279601	3339.84	-0.305332	3402.84	-0.331063	3465.84	-0.356794	3528.84	-0.382524	3591.84	-0.408255	3654.84
440	0.0887674	2485.84	0.0630366	2548.84	0.0373058	2611.84	0.011575	2674.84	-0.0141558	2737.84	-0.0398866	2800.84	-0.0656174	2863.84	-0.0913481	2926.84	-0.117079	2989.84	-0.14281	3052.84	-0.168541	3115.84	-0.194271	3178.84	-0.220002	3241.84	-0.245733	3304.84	-0.271464	3367.84	-0.297194	3430.84	-0.322925	3493.84	-0.348656	3556.84	-0.374387	3619.84	-0.400118	3682.84
450	0.0969049	2513.84	0.0711741	2576.84	0.0454433	2639.84	0.0197125	2702.84	-0.00601825	2765.84	-0.031749	2828.84	-0.0574798	2891.84	-0.0832106	2954.84	-0.108941	3017.84	-0.134672	3080.84	-0.160403	3143.84	-0.186134	3206.84	-0.211865	3269.84	-0.237595	3332.84	-0.263326	3395.84	-0.289057	3458.84	-0.314788	3521.84	-0.340518	3584.84	-0.366249	3647.84	-0.39198	3710.84
460	0.105042	2541.84	0.0793117	2604.84	0.0535809	2667.84	0.0278501	2730.84	0.0021193	2793.84	-0.0236115	2856.84	-0.0493423	2919.84	-0.0750731	2982.84	-0.100804	3045.84	-0.126535	3108.84	-0.152265	3171.84	-0.177996	3234.84	-0.203727	3297.84	-0.229458	3360.84	-0.255189	3423.84	-0.280919	3486.84	-0.30665	3549.84	-0.332381	3612.84	-0.358112	3675.84	-0.383842	3738.84
470	0.11318	2569.84	0.0874492	2632.84	0.0617184	2695.84	0.0359876	2758.84	0.0102568	2821.84	-0.0154739	2884.84	-0.0412047	2947.84	-0.0669355	3010.84	-0.0926663	3073.84	-0.118397	3136.84	-0.144128	3199.84	-0.169859	3262.84	-0.195589	3325.84	-0.22132	3388.84	-0.247051	3451.84	-0.272782	3514.84	-0.298513	3577.84	-0.324243	3640.84	-0.349974	3703.84	-0.375705	3766.84
480	0.121318	2597.84	0.0955867	2660.84	0.069856	2723.84	0.0441252	2786.84	0.0183944	2849.84	-0.00733641	2912.84	-0.0330672	2975.84	-0.058798	3038.84	-0.0845288	3101.84	-0.11026	3164.84	-0.13599	3227.84	-0.161721	3290.84	-0.187452	3353.84	-0.213183	3416.84	-0.238913	3479.84	-0.264644	3542.84	-0.290375	3605.84	-0.316106	3668.84	-0.341837	3731.84	-0.367567	3794.84
490	0.129455	2625.84	0.103724	2688.84	0.0779935	2751.84	0.0522627	2814.84	0.0265319	2877.84	0.000801136	2940.84	-0.0249296	3003.84	-0.0506604	3066.84	-0.0763912	3129.84	-0.102122	3192.84	-0.127853	3255.84	-0.153584	3318.84	-0.179314	3381.84	-0.205045	3444.84	-0.230776	3507.84	-0.256507	3570.84	-0.282238	3633.84	-0.307968	3696.84	-0.333699	3759.84	-0.35943	3822.84
500	0.137593	2653.84	0.111862	2716.84	0.086131	2779.84	0.0604002	2842.84	0.0346695	2905.84	0.00893868	2968.84	-0.0167921	3031.84	-0.0425229	3094.84	-0.0682537	3157.84	-0.0939845	3220.84	-0.119715	3283.84	-0.145446	3346.84	-0.171177	3409.84	-0.196908	3472.84	-0.222638	3535.84	-0.248369	3598.84	-0.2741	3661.84	-0.299831	3724.84	-0.325562	3787.84	-0.351292	3850.84
510	0.14573	2681.84	0.119999	2744.84	0.0942686	2807.84	0.0685378	2870.84	0.042807	2933.84	0.0170762	2996.84	-0.00865457	3059.84	-0.0343854	3122.84	-0.0601161	3185.84	-0.0858469	3248.84	-0.111578	3311.84	-0.137308	3374.84	-0.163039	3437.84	-0.18877	3500.84	-0.214501	3563.84	-0.240232	3626.84	-0.265962	3689.84	-0.291693	3752.84	-0.317424	3815.84	-0.343155	3878.84
520	0.153868	2709.84	0.128137	2772.84	0.102406	2835.84	0.0766753	2898.84	0.0509445	2961.84	0.0252138	3024.84	-0.000517023	3087.84	-0.0262478	3150.84	-0.0519786	3213.84	-0.0777094	3276.84	-0.10344	3339.84	-0.129171	3402.84	-0.154902	3465.84	-0.180633	3528.84	-0.206363	3591.84	-0.232094	3654.84	-0.257825	3717.84	-0.283556	3780.84	-0.309286	3843.84	-0.335017	3906.84
530	0.162005	2737.84	0.136274	2800.84	0.110544	2863.84	0.0848129	2926.84	0.0590821	2989.84	0.0333513	3052.84	0.00762052	3115.84	-0.0181103	3178.84	-0.0438411	3241.84	-0.0695718	3304.84	-0.0953026	3367.84	-0.121033	3430.84	-0.146764	3493.84	-0.172495	3556.84	-0.198226	3619.84	-0.223957	3682.84	-0.249687	3745.84	-0.275418	3808.84	-0.301149	3871.84	-0.32688	3934.84
540	0.170143	2765.84	0.144412	2828.84	0.118681	2891.84	0.0929504	2954.84	0.0672196	3017.84	0.0414888	3080.84	0.0157581	3143.84	-0.00997272	3206.84	-0.0357035	3269.84	-0.0614343	3332.84	-0.0871651	3395.84	-0.112896	3458.84	-0.138627	3521.84	-0.164357	3584.84	-0.190088	3647.84	-0.215819	3710.84	-0.24155	3773.84	-0.267281	3836.84	-0.293011	3899.84	-0.318742	3962.84
550	0.17828	2793.84	0.15255	2856.84	0.126819	2919.84	0.101088	2982.84	0.0753572	3045.84	0.0496264	3108.84	0.0238956	3171.84	-0.00183518	3234.84	-0.027566	3297.84	-0.0532968	3360.84	-0.0790275	3423.84	-0.104758	3486.84	-0.130489	3549.84	-0.15622	3612.84	-0.181951	3675.84	-0.207681	3738.84	-0.233412	3801.84	-0.259143	3864.84	-0.284874	3927.84	-0.310605	3990.84
Min	Carbohydrates	Fat total	Protein
535.564	420	140	222.8
Protein	232.8
		100		110		120		130		140		150		160		170		180		190		200		210		220		230		240		250		260		270		280		290
360	0.0665468	2289.84	0.0408161	2352.84	0.0150853	2415.84	-0.0106455	2478.84	-0.0363763	2541.84	-0.0621071	2604.84	-0.0878379	2667.84	-0.113569	2730.84	-0.139299	2793.84	-0.16503	2856.84	-0.190761	2919.84	-0.216492	2982.84	-0.242223	3045.84	-0.267953	3108.84	-0.293684	3171.84	-0.319415	3234.84	-0.345146	3297.84	-0.370877	3360.84	-0.396607	3423.84	-0.422338	3486.84
370	0.0746844	2317.84	0.0489536	2380.84	0.0232228	2443.84	-0.00250798	2506.84	-0.0282388	2569.84	-0.0539695	2632.84	-0.0797003	2695.84	-0.105431	2758.84	-0.131162	2821.84	-0.156893	2884.84	-0.182623	2947.84	-0.208354	3010.84	-0.234085	3073.84	-0.259816	3136.84	-0.285547	3199.84	-0.311277	3262.84	-0.337008	3325.84	-0.362739	3388.84	-0.38847	3451.84	-0.414201	3514.84
380	0.0828219	2345.84	0.0570911	2408.84	0.0313604	2471.84	0.00562957	2534.84	-0.0201012	2597.84	-0.045832	2660.84	-0.0715628	2723.84	-0.0972936	2786.84	-0.123024	2849.84	-0.148755	2912.84	-0.174486	2975.84	-0.200217	3038.84	-0.225948	3101.84	-0.251678	3164.84	-0.277409	3227.84	-0.30314	3290.84	-0.328871	3353.84	-0.354601	3416.84	-0.380332	3479.84	-0.406063	3542.84
390	0.0909595	2373.84	0.0652287	2436.84	0.0394979	2499.84	0.0137671	2562.84	-0.0119637	2625.84	-0.0376945	2688.84	-0.0634252	2751.84	-0.089156	2814.84	-0.114887	2877.84	-0.140618	2940.84	-0.166348	3003.84	-0.192079	3066.84	-0.21781	3129.84	-0.243541	3192.84	-0.269272	3255.84	-0.295002	3318.84	-0.320733	3381.84	-0.346464	3444.84	-0.372195	3507.84	-0.397925	3570.84
400	0.099097	2401.84	0.0733662	2464.84	0.0476354	2527.84	0.0219046	2590.84	-0.00382614	2653.84	-0.0295569	2716.84	-0.0552877	2779.84	-0.0810185	2842.84	-0.106749	2905.84	-0.13248	2968.84	-0.158211	3031.84	-0.183942	3094.84	-0.209672	3157.84	-0.235403	3220.84	-0.261134	3283.84	-0.286865	3346.84	-0.312596	3409.84	-0.338326	3472.84	-0.364057	3535.84	-0.389788	3598.84
410	0.107235	2429.84	0.0815038	2492.84	0.055773	2555.84	0.0300422	2618.84	0.00431141	2681.84	-0.0214194	2744.84	-0.0471502	2807.84	-0.0728809	2870.84	-0.0986117	2933.84	-0.124343	2996.84	-0.150073	3059.84	-0.175804	3122.84	-0.201535	3185.84	-0.227266	3248.84	-0.252996	3311.84	-0.278727	3374.84	-0.304458	3437.84	-0.330189	3500.84	-0.35592	3563.84	-0.38165	3626.84
420	0.115372	2457.84	0.0896413	2520.84	0.0639105	2583.84	0.0381797	2646.84	0.0124489	2709.84	-0.0132818	2772.84	-0.0390126	2835.84	-0.0647434	2898.84	-0.0904742	2961.84	-0.116205	3024.84	-0.141936	3087.84	-0.167667	3150.84	-0.193397	3213.84	-0.219128	3276.84	-0.244859	3339.84	-0.27059	3402.84	-0.29632	3465.84	-0.322051	3528.84	-0.347782	3591.84	-0.373513	3654.84
430	0.12351	2485.84	0.0977788	2548.84	0.0720481	2611.84	0.0463173	2674.84	0.0205865	2737.84	-0.00514429	2800.84	-0.0308751	2863.84	-0.0566059	2926.84	-0.0823367	2989.84	-0.108067	3052.84	-0.133798	3115.84	-0.159529	3178.84	-0.18526	3241.84	-0.210991	3304.84	-0.236721	3367.84	-0.262452	3430.84	-0.288183	3493.84	-0.313914	3556.84	-0.339645	3619.84	-0.365375	3682.84
440	0.131647	2513.84	0.105916	2576.84	0.0801856	2639.84	0.0544548	2702.84	0.028724	2765.84	0.00299325	2828.84	-0.0227375	2891.84	-0.0484683	2954.84	-0.0741991	3017.84	-0.0999299	3080.84	-0.125661	3143.84	-0.151391	3206.84	-0.177122	3269.84	-0.202853	3332.84	-0.228584	3395.84	-0.254315	3458.84	-0.280045	3521.84	-0.305776	3584.84	-0.331507	3647.84	-0.357238	3710.84
450	0.139785	2541.84	0.114054	2604.84	0.0883231	2667.84	0.0625924	2730.84	0.0368616	2793.84	0.0111308	2856.84	-0.0146	2919.84	-0.0403308	2982.84	-0.0660616	3045.84	-0.0917924	3108.84	-0.117523	3171.84	-0.143254	3234.84	-0.168985	3297.84	-0.194715	3360.84	-0.220446	3423.84	-0.246177	3486.84	-0.271908	3549.84	-0.297639	3612.84	-0.323369	3675.84	-0.3491	3738.84
460	0.147922	2569.84	0.122191	2632.84	0.0964607	2695.84	0.0707299	2758.84	0.0449991	2821.84	0.0192683	2884.84	-0.00646245	2947.84	-0.0321932	3010.84	-0.057924	3073.84	-0.0836548	3136.84	-0.109386	3199.84	-0.135116	3262.84	-0.160847	3325.84	-0.186578	3388.84	-0.212309	3451.84	-0.23804	3514.84	-0.26377	3577.84	-0.289501	3640.84	-0.315232	3703.84	-0.340963	3766.84
470	0.15606	2597.84	0.130329	2660.84	0.104598	2723.84	0.0788674	2786.84	0.0531367	2849.84	0.0274059	2912.84	0.00167509	2975.84	-0.0240557	3038.84	-0.0497865	3101.84	-0.0755173	3164.84	-0.101248	3227.84	-0.126979	3290.84	-0.15271	3353.84	-0.17844	3416.84	-0.204171	3479.84	-0.229902	3542.84	-0.255633	3605.84	-0.281364	3668.84	-0.307094	3731.84	-0.332825	3794.84
480	0.164197	2625.84	0.138467	2688.84	0.112736	2751.84	0.087005	2814.84	0.0612742	2877.84	0.0355434	2940.84	0.00981263	3003.84	-0.0159182	3066.84	-0.0416489	3129.84	-0.0673797	3192.84	-0.0931105	3255.84	-0.118841	3318.84	-0.144572	3381.84	-0.170303	3444.84	-0.196034	3507.84	-0.221764	3570.84	-0.247495	3633.84	-0.273226	3696.84	-0.298957	3759.84	-0.324688	3822.84
490	0.172335	2653.84	0.146604	2716.84	0.120873	2779.84	0.0951425	2842.84	0.0694117	2905.84	0.043681	2968.84	0.0179502	3031.84	-0.00778061	3094.84	-0.0335114	3157.84	-0.0592422	3220.84	-0.084973	3283.84	-0.110704	3346.84	-0.136435	3409.84	-0.162165	3472.84	-0.187896	3535.84	-0.213627	3598.84	-0.239358	3661.84	-0.265088	3724.84	-0.290819	3787.84	-0.31655	3850.84
500	0.180472	2681.84	0.154742	2744.84	0.129011	2807.84	0.10328	2870.84	0.0775493	2933.84	0.0518185	2996.84	0.0260877	3059.84	0.000356929	3122.84	-0.0253739	3185.84	-0.0511046	3248.84	-0.0768354	3311.84	-0.102566	3374.84	-0.128297	3437.84	-0.154028	3500.84	-0.179759	3563.84	-0.205489	3626.84	-0.23122	3689.84	-0.256951	3752.84	-0.282682	3815.84	-0.308412	3878.84
510	0.18861	2709.84	0.162879	2772.84	0.137148	2835.84	0.111418	2898.84	0.0856868	2961.84	0.059956	3024.84	0.0342253	3087.84	0.00849447	3150.84	-0.0172363	3213.84	-0.0429671	3276.84	-0.0686979	3339.84	-0.0944287	3402.84	-0.120159	3465.84	-0.14589	3528.84	-0.171621	3591.84	-0.197352	3654.84	-0.223083	3717.84	-0.248813	3780.84	-0.274544	3843.84	-0.300275	3906.84
520	0.196748	2737.84	0.171017	2800.84	0.145286	2863.84	0.119555	2926.84	0.0938244	2989.84	0.0680936	3052.84	0.0423628	3115.84	0.016632	3178.84	-0.00909877	3241.84	-0.0348296	3304.84	-0.0605603	3367.84	-0.0862911	3430.84	-0.112022	3493.84	-0.137753	3556.84	-0.163483	3619.84	-0.189214	3682.84	-0.214945	3745.84	-0.240676	3808.84	-0.266407	3871.84	-0.292137	3934.84
530	0.204885	2765.84	0.179154	2828.84	0.153423	2891.84	0.127693	2954.84	0.101962	3017.84	0.0762311	3080.84	0.0505003	3143.84	0.0247696	3206.84	-0.00096123	3269.84	-0.026692	3332.84	-0.0524228	3395.84	-0.0781536	3458.84	-0.103884	3521.84	-0.129615	3584.84	-0.155346	3647.84	-0.181077	3710.84	-0.206808	3773.84	-0.232538	3836.84	-0.258269	3899.84	-0.284	3962.84
540	0.213023	2793.84	0.187292	2856.84	0.161561	2919.84	0.13583	2982.84	0.110099	3045.84	0.0843687	3108.84	0.0586379	3171.84	0.0329071	3234.84	0.00717631	3297.84	-0.0185545	3360.84	-0.0442853	3423.84	-0.070016	3486.84	-0.0957468	3549.84	-0.121478	3612.84	-0.147208	3675.84	-0.172939	3738.84	-0.19867	3801.84	-0.224401	3864.84	-0.250132	3927.84	-0.275862	3990.84
550	0.22116	2821.84	0.195429	2884.84	0.169699	2947.84	0.143968	3010.84	0.118237	3073.84	0.0925062	3136.84	0.0667754	3199.84	0.0410446	3262.84	0.0153139	3325.84	-0.0104169	3388.84	-0.0361477	3451.84	-0.0618785	3514.84	-0.0876093	3577.84	-0.11334	3640.84	-0.139071	3703.84	-0.164802	3766.84	-0.190532	3829.84	-0.216263	3892.84	-0.241994	3955.84	-0.267725	4018.84
Min	Carbohydrates	Fat total	Protein
655.564	400	140	232.8
Protein	242.8
		100		110		120		130		140		150		160		170		180		190		200		210		220		230		240		250		260		270		280		290
360	0.109427	2317.84	0.0836959	2380.84	0.0579651	2443.84	0.0322343	2506.84	0.00650352	2569.84	-0.0192273	2632.84	-0.0449581	2695.84	-0.0706888	2758.84	-0.0964196	2821.84	-0.12215	2884.84	-0.147881	2947.84	-0.173612	3010.84	-0.199343	3073.84	-0.225074	3136.84	-0.250804	3199.84	-0.276535	3262.84	-0.302266	3325.84	-0.327997	3388.84	-0.353727	3451.84	-0.379458	3514.84
370	0.117564	2345.84	0.0918334	2408.84	0.0661026	2471.84	0.0403718	2534.84	0.0146411	2597.84	-0.0110897	2660.84	-0.0368205	2723.84	-0.0625513	2786.84	-0.0882821	2849.84	-0.114013	2912.84	-0.139744	2975.84	-0.165474	3038.84	-0.191205	3101.84	-0.216936	3164.84	-0.242667	3227.84	-0.268398	3290.84	-0.294128	3353.84	-0.319859	3416.84	-0.34559	3479.84	-0.371321	3542.84
380	0.125702	2373.84	0.099971	2436.84	0.0742402	2499.84	0.0485094	2562.84	0.0227786	2625.84	-0.00295218	2688.84	-0.028683	2751.84	-0.0544138	2814.84	-0.0801445	2877.84	-0.105875	2940.84	-0.131606	3003.84	-0.157337	3066.84	-0.183068	3129.84	-0.208798	3192.84	-0.234529	3255.84	-0.26026	3318.84	-0.285991	3381.84	-0.311722	3444.84	-0.337452	3507.84	-0.363183	3570.84
390	0.133839	2401.84	0.108109	2464.84	0.0823777	2527.84	0.0566469	2590.84	0.0309161	2653.84	0.00518536	2716.84	-0.0205454	2779.84	-0.0462762	2842.84	-0.072007	2905.84	-0.0977378	2968.84	-0.123469	3031.84	-0.149199	3094.84	-0.17493	3157.84	-0.200661	3220.84	-0.226392	3283.84	-0.252122	3346.84	-0.277853	3409.84	-0.303584	3472.84	-0.329315	3535.84	-0.355046	3598.84
400	0.141977	2429.84	0.116246	2492.84	0.0905153	2555.84	0.0647845	2618.84	0.0390537	2681.84	0.0133229	2744.84	-0.0124079	2807.84	-0.0381387	2870.84	-0.0638695	2933.84	-0.0896002	2996.84	-0.115331	3059.84	-0.141062	3122.84	-0.166793	3185.84	-0.192523	3248.84	-0.218254	3311.84	-0.243985	3374.84	-0.269716	3437.84	-0.295447	3500.84	-0.321177	3563.84	-0.346908	3626.84
410	0.150114	2457.84	0.124384	2520.84	0.0986528	2583.84	0.072922	2646.84	0.0471912	2709.84	0.0214604	2772.84	-0.00427034	2835.84	-0.0300011	2898.84	-0.0557319	2961.84	-0.0814627	3024.84	-0.107193	3087.84	-0.132924	3150.84	-0.158655	3213.84	-0.184386	3276.84	-0.210117	3339.84	-0.235847	3402.84	-0.261578	3465.84	-0.287309	3528.84	-0.31304	3591.84	-0.338771	3654.84
420	0.158252	2485.84	0.132521	2548.84	0.10679	2611.84	0.0810596	2674.84	0.0553288	2737.84	0.029598	2800.84	0.0038672	2863.84	-0.0218636	2926.84	-0.0475944	2989.84	-0.0733252	3052.84	-0.0990559	3115.84	-0.124787	3178.84	-0.150518	3241.84	-0.176248	3304.84	-0.201979	3367.84	-0.22771	3430.84	-0.253441	3493.84	-0.279171	3556.84	-0.304902	3619.84	-0.330633	3682.84
430	0.166389	2513.84	0.140659	2576.84	0.114928	2639.84	0.0891971	2702.84	0.0634663	2765.84	0.0377355	2828.84	0.0120047	2891.84	-0.013726	2954.84	-0.0394568	3017.84	-0.0651876	3080.84	-0.0909184	3143.84	-0.116649	3206.84	-0.14238	3269.84	-0.168111	3332.84	-0.193842	3395.84	-0.219572	3458.84	-0.245303	3521.84	-0.271034	3584.84	-0.296765	3647.84	-0.322495	3710.84
440	0.174527	2541.84	0.148796	2604.84	0.123065	2667.84	0.0973346	2730.84	0.0716039	2793.84	0.0458731	2856.84	0.0201423	2919.84	-0.0055885	2982.84	-0.0313193	3045.84	-0.0570501	3108.84	-0.0827809	3171.84	-0.108512	3234.84	-0.134242	3297.84	-0.159973	3360.84	-0.185704	3423.84	-0.211435	3486.84	-0.237166	3549.84	-0.262896	3612.84	-0.288627	3675.84	-0.314358	3738.84
450	0.182665	2569.84	0.156934	2632.84	0.131203	2695.84	0.105472	2758.84	0.0797414	2821.84	0.0540106	2884.84	0.0282798	2947.84	0.00254904	3010.84	-0.0231817	3073.84	-0.0489125	3136.84	-0.0746433	3199.84	-0.100374	3262.84	-0.126105	3325.84	-0.151836	3388.84	-0.177566	3451.84	-0.203297	3514.84	-0.229028	3577.84	-0.254759	3640.84	-0.28049	3703.84	-0.30622	3766.84
460	0.190802	2597.84	0.165071	2660.84	0.139341	2723.84	0.11361	2786.84	0.0878789	2849.84	0.0621482	2912.84	0.0364174	2975.84	0.0106866	3038.84	-0.0150442	3101.84	-0.040775	3164.84	-0.0665058	3227.84	-0.0922366	3290.84	-0.117967	3353.84	-0.143698	3416.84	-0.169429	3479.84	-0.19516	3542.84	-0.22089	3605.84	-0.246621	3668.84	-0.272352	3731.84	-0.298083	3794.84
470	0.19894	2625.84	0.173209	2688.84	0.147478	2751.84	0.121747	2814.84	0.0960165	2877.84	0.0702857	2940.84	0.0445549	3003.84	0.0188241	3066.84	-0.00690666	3129.84	-0.0326374	3192.84	-0.0583682	3255.84	-0.084099	3318.84	-0.10983	3381.84	-0.135561	3444.84	-0.161291	3507.84	-0.187022	3570.84	-0.212753	3633.84	-0.238484	3696.84	-0.264215	3759.84	-0.289945	3822.84
480	0.207077	2653.84	0.181346	2716.84	0.155616	2779.84	0.129885	2842.84	0.104154	2905.84	0.0784232	2968.84	0.0526925	3031.84	0.0269617	3094.84	0.00123088	3157.84	-0.0244999	3220.84	-0.0502307	3283.84	-0.0759615	3346.84	-0.101692	3409.84	-0.127423	3472.84	-0.153154	3535.84	-0.178885	3598.84	-0.204615	3661.84	-0.230346	3724.84	-0.256077	3787.84	-0.281808	3850.84
490	0.215215	2681.84	0.189484	2744.84	0.163753	2807.84	0.138022	2870.84	0.112292	2933.84	0.0865608	2996.84	0.06083	3059.84	0.0350992	3122.84	0.00936842	3185.84	-0.0163624	3248.84	-0.0420931	3311.84	-0.0678239	3374.84	-0.0935547	3437.84	-0.119286	3500.84	-0.145016	3563.84	-0.170747	3626.84	-0.196478	3689.84	-0.222209	3752.84	-0.247939	3815.84	-0.27367	3878.84
500	0.223352	2709.84	0.197621	2772.84	0.171891	2835.84	0.14616	2898.84	0.120429	2961.84	0.0946983	3024.84	0.0689675	3087.84	0.0432368	3150.84	0.017506	3213.84	-0.00822482	3276.84	-0.0339556	3339.84	-0.0596864	3402.84	-0.0854172	3465.84	-0.111148	3528.84	-0.136879	3591.84	-0.16261	3654.84	-0.18834	3717.84	-0.214071	3780.84	-0.239802	3843.84	-0.265533	3906.84
510	0.23149	2737.84	0.205759	2800.84	0.180028	2863.84	0.154297	2926.84	0.128567	2989.84	0.102836	3052.84	0.0771051	3115.84	0.0513743	3178.84	0.0256435	3241.84	-8.72779e-05	3304.84	-0.0258181	3367.84	-0.0515488	3430.84	-0.0772796	3493.84	-0.10301	3556.84	-0.128741	3619.84	-0.154472	3682.84	-0.180203	3745.84	-0.205934	3808.84	-0.231664	3871.84	-0.257395	3934.84
520	0.239627	2765.84	0.213897	2828.84	0.188166	2891.84	0.162435	2954.84	0.136704	3017.84	0.110973	3080.84	0.0852426	3143.84	0.0595118	3206.84	0.033781	3269.84	0.00805026	3332.84	-0.0176805	3395.84	-0.0434113	3458.84	-0.0691421	3521.84	-0.0948729	3584.84	-0.120604	3647.84	-0.146334	3710.84	-0.172065	3773.84	-0.197796	3836.84	-0.223527	3899.84	-0.249258	3962.84
530	0.247765	2793.84	0.222034	2856.84	0.196303	2919.84	0.170573	2982.84	0.144842	3045.84	0.119111	3108.84	0.0933802	3171.84	0.0676494	3234.84	0.0419186	3297.84	0.0161878	3360.84	-0.00954298	3423.84	-0.0352738	3486.84	-0.0610046	3549.84	-0.0867353	3612.84	-0.112466	3675.84	-0.138197	3738.84	-0.163928	3801.84	-0.189658	3864.84	-0.215389	3927.84	-0.24112	3990.84
540	0.255902	2821.84	0.230172	2884.84	0.204441	2947.84	0.17871	3010.84	0.152979	3073.84	0.127248	3136.84	0.101518	3199.84	0.0757869	3262.84	0.0500561	3325.84	0.0243253	3388.84	-0.00140544	3451.84	-0.0271362	3514.84	-0.052867	3577.84	-0.0785978	3640.84	-0.104329	3703.84	-0.130059	3766.84	-0.15579	3829.84	-0.181521	3892.84	-0.207252	3955.84	-0.232983	4018.84
550	0.26404	2849.84	0.238309	2912.84	0.212578	2975.84	0.186848	3038.84	0.161117	3101.84	0.135386	3164.84	0.109655	3227.84	0.0839245	3290.84	0.0581937	3353.84	0.0324629	3416.84	0.00673211	3479.84	-0.0189987	3542.84	-0.0447295	3605.84	-0.0704603	3668.84	-0.096191	3731.84	-0.121922	3794.84	-0.147653	3857.84	-0.173383	3920.84	-0.199114	3983.84	-0.224845	4046.84
Min	Carbohydrates	Fat total	Protein
835.564	410	160	242.8
Protein	252.8
		100		110		120		130		140		150		160		170		180		190		200		210		220		230		240		250		260		270		280		290
360	0.152306	2345.84	0.126576	2408.84	0.100845	2471.84	0.0751141	2534.84	0.0493833	2597.84	0.0236526	2660.84	-0.00207823	2723.84	-0.027809	2786.84	-0.0535398	2849.84	-0.0792706	2912.84	-0.105001	2975.84	-0.130732	3038.84	-0.156463	3101.84	-0.182194	3164.84	-0.207925	3227.84	-0.233655	3290.84	-0.259386	3353.84	-0.285117	3416.84	-0.310848	3479.84	-0.336578	3542.84
370	0.160444	2373.84	0.134713	2436.84	0.108982	2499.84	0.0832517	2562.84	0.0575209	2625.84	0.0317901	2688.84	0.00605931	2751.84	-0.0196715	2814.84	-0.0454023	2877.84	-0.071133	2940.84	-0.0968638	3003.84	-0.122595	3066.84	-0.148325	3129.84	-0.174056	3192.84	-0.199787	3255.84	-0.225518	3318.84	-0.251249	3381.84	-0.276979	3444.84	-0.30271	3507.84	-0.328441	3570.84
380	0.168582	2401.84	0.142851	2464.84	0.11712	2527.84	0.0913892	2590.84	0.0656584	2653.84	0.0399276	2716.84	0.0141969	2779.84	-0.0115339	2842.84	-0.0372647	2905.84	-0.0629955	2968.84	-0.0887263	3031.84	-0.114457	3094.84	-0.140188	3157.84	-0.165919	3220.84	-0.191649	3283.84	-0.21738	3346.84	-0.243111	3409.84	-0.268842	3472.84	-0.294573	3535.84	-0.320303	3598.84
390	0.176719	2429.84	0.150988	2492.84	0.125258	2555.84	0.0995268	2618.84	0.073796	2681.84	0.0480652	2744.84	0.0223344	2807.84	-0.00339639	2870.84	-0.0291272	2933.84	-0.054858	2996.84	-0.0805887	3059.84	-0.10632	3122.84	-0.13205	3185.84	-0.157781	3248.84	-0.183512	3311.84	-0.209243	3374.84	-0.234973	3437.84	-0.260704	3500.84	-0.286435	3563.84	-0.312166	3626.84
400	0.184857	2457.84	0.159126	2520.84	0.133395	2583.84	0.107664	2646.84	0.0819335	2709.84	0.0562027	2772.84	0.0304719	2835.84	0.00474115	2898.84	-0.0209896	2961.84	-0.0467204	3024.84	-0.0724512	3087.84	-0.098182	3150.84	-0.123913	3213.84	-0.149644	3276.84	-0.175374	3339.84	-0.201105	3402.84	-0.226836	3465.84	-0.252567	3528.84	-0.278297	3591.84	-0.304028	3654.84
410	0.192994	2485.84	0.167263	2548.84	0.141533	2611.84	0.115802	2674.84	0.0900711	2737.84	0.0643403	2800.84	0.0386095	2863.84	0.0128787	2926.84	-0.0128521	2989.84	-0.0385829	3052.84	-0.0643137	3115.84	-0.0900444	3178.84	-0.115775	3241.84	-0.141506	3304.84	-0.167237	3367.84	-0.192968	3430.84	-0.218698	3493.84	-0.244429	3556.84	-0.27016	3619.84	-0.295891	3682.84
420	0.201132	2513.84	0.175401	2576.84	0.14967	2639.84	0.123939	2702.84	0.0982086	2765.84	0.0724778	2828.84	0.046747	2891.84	0.0210162	2954.84	-0.00471455	3017.84	-0.0304453	3080.84	-0.0561761	3143.84	-0.0819069	3206.84	-0.107638	3269.84	-0.133368	3332.84	-0.159099	3395.84	-0.18483	3458.84	-0.210561	3521.84	-0.236292	3584.84	-0.262022	3647.84	-0.287753	3710.84
430	0.209269	2541.84	0.183538	2604.84	0.157808	2667.84	0.132077	2730.84	0.106346	2793.84	0.0806153	2856.84	0.0548846	2919.84	0.0291538	2982.84	0.00342299	3045.84	-0.0223078	3108.84	-0.0480386	3171.84	-0.0737694	3234.84	-0.0995001	3297.84	-0.125231	3360.84	-0.150962	3423.84	-0.176693	3486.84	-0.202423	3549.84	-0.228154	3612.84	-0.253885	3675.84	-0.279616	3738.84
440	0.217407	2569.84	0.191676	2632.84	0.165945	2695.84	0.140214	2758.84	0.114484	2821.84	0.0887529	2884.84	0.0630221	2947.84	0.0372913	3010.84	0.0115605	3073.84	-0.0141703	3136.84	-0.039901	3199.84	-0.0656318	3262.84	-0.0913626	3325.84	-0.117093	3388.84	-0.142824	3451.84	-0.168555	3514.84	-0.194286	3577.84	-0.220017	3640.84	-0.245747	3703.84	-0.271478	3766.84
450	0.225544	2597.84	0.199814	2660.84	0.174083	2723.84	0.148352	2786.84	0.122621	2849.84	0.0968904	2912.84	0.0711596	2975.84	0.0454289	3038.84	0.0196981	3101.84	-0.00603271	3164.84	-0.0317635	3227.84	-0.0574943	3290.84	-0.0832251	3353.84	-0.108956	3416.84	-0.134687	3479.84	-0.160417	3542.84	-0.186148	3605.84	-0.211879	3668.84	-0.23761	3731.84	-0.263341	3794.84
460	0.233682	2625.84	0.207951	2688.84	0.18222	2751.84	0.15649	2814.84	0.130759	2877.84	0.105028	2940.84	0.0792972	3003.84	0.0535664	3066.84	0.0278356	3129.84	0.00210483	3192.84	-0.023626	3255.84	-0.0493567	3318.84	-0.0750875	3381.84	-0.100818	3444.84	-0.126549	3507.84	-0.15228	3570.84	-0.178011	3633.84	-0.203741	3696.84	-0.229472	3759.84	-0.255203	3822.84
470	0.241819	2653.84	0.216089	2716.84	0.190358	2779.84	0.164627	2842.84	0.138896	2905.84	0.113166	2968.84	0.0874347	3031.84	0.0617039	3094.84	0.0359732	3157.84	0.0102424	3220.84	-0.0154884	3283.84	-0.0412192	3346.84	-0.06695	3409.84	-0.0926808	3472.84	-0.118412	3535.84	-0.144142	3598.84	-0.169873	3661.84	-0.195604	3724.84	-0.221335	3787.84	-0.247065	3850.84
480	0.249957	2681.84	0.224226	2744.84	0.198495	2807.84	0.172765	2870.84	0.147034	2933.84	0.121303	2996.84	0.0955723	3059.84	0.0698415	3122.84	0.0441107	3185.84	0.0183799	3248.84	-0.00735087	3311.84	-0.0330817	3374.84	-0.0588124	3437.84	-0.0845432	3500.84	-0.110274	3563.84	-0.136005	3626.84	-0.161736	3689.84	-0.187466	3752.84	-0.213197	3815.84	-0.238928	3878.84
490	0.258095	2709.84	0.232364	2772.84	0.206633	2835.84	0.180902	2898.84	0.155171	2961.84	0.129441	3024.84	0.10371	3087.84	0.077979	3150.84	0.0522482	3213.84	0.0265175	3276.84	0.000786674	3339.84	-0.0249441	3402.84	-0.0506749	3465.84	-0.0764057	3528.84	-0.102136	3591.84	-0.127867	3654.84	-0.153598	3717.84	-0.179329	3780.84	-0.20506	3843.84	-0.23079	3906.84
500	0.266232	2737.84	0.240501	2800.84	0.214771	2863.84	0.18904	2926.84	0.163309	2989.84	0.137578	3052.84	0.111847	3115.84	0.0861166	3178.84	0.0603858	3241.84	0.034655	3304.84	0.00892422	3367.84	-0.0168066	3430.84	-0.0425374	3493.84	-0.0682681	3556.84	-0.0939989	3619.84	-0.11973	3682.84	-0.14546	3745.84	-0.171191	3808.84	-0.196922	3871.84	-0.222653	3934.84
510	0.27437	2765.84	0.248639	2828.84	0.222908	2891.84	0.197177	2954.84	0.171446	3017.84	0.145716	3080.84	0.119985	3143.84	0.0942541	3206.84	0.0685233	3269.84	0.0427925	3332.84	0.0170618	3395.84	-0.00866903	3458.84	-0.0343998	3521.84	-0.0601306	3584.84	-0.0858614	3647.84	-0.111592	3710.84	-0.137323	3773.84	-0.163054	3836.84	-0.188785	3899.84	-0.214515	3962.84
520	0.282507	2793.84	0.256776	2856.84	0.231046	2919.84	0.205315	2982.84	0.179584	3045.84	0.153853	3108.84	0.128122	3171.84	0.102392	3234.84	0.0766609	3297.84	0.0509301	3360.84	0.0251993	3423.84	-0.000531485	3486.84	-0.0262623	3549.84	-0.0519931	3612.84	-0.0777238	3675.84	-0.103455	3738.84	-0.129185	3801.84	-0.154916	3864.84	-0.180647	3927.84	-0.206378	3990.84
530	0.290645	2821.84	0.264914	2884.84	0.239183	2947.84	0.213452	3010.84	0.187722	3073.84	0.161991	3136.84	0.13626	3199.84	0.110529	3262.84	0.0847984	3325.84	0.0590676	3388.84	0.0333368	3451.84	0.00760606	3514.84	-0.0181247	3577.84	-0.0438555	3640.84	-0.0695863	3703.84	-0.0953171	3766.84	-0.121048	3829.84	-0.146779	3892.84	-0.172509	3955.84	-0.19824	4018.84
540	0.298782	2849.84	0.273051	2912.84	0.247321	2975.84	0.22159	3038.84	0.195859	3101.84	0.170128	3164.84	0.144398	3227.84	0.118667	3290.84	0.092936	3353.84	0.0672052	3416.84	0.0414744	3479.84	0.0157436	3542.84	-0.00998719	3605.84	-0.035718	3668.84	-0.0614488	3731.84	-0.0871795	3794.84	-0.11291	3857.84	-0.138641	3920.84	-0.164372	3983.84	-0.190103	4046.84
550	0.30692	2877.84	0.281189	2940.84	0.255458	3003.84	0.229727	3066.84	0.203997	3129.84	0.178266	3192.84	0.152535	3255.84	0.126804	3318.84	0.101073	3381.84	0.0753427	3444.84	0.0496119	3507.84	0.0238811	3570.84	-0.00184964	3633.84	-0.0275804	3696.84	-0.0533112	3759.84	-0.079042	3822.84	-0.104773	3885.84	-0.130504	3948.84	-0.156234	4011.84	-0.181965	4074.84
Min	Carbohydrates	Fat total	Protein
1015.56	420	180	252.8
Protein	262.8
		100		110		120		130		140		150		160		170		180		190		200		210		220		230		240		250		260		270		280		290
360	0.195186	2373.84	0.169456	2436.84	0.143725	2499.84	0.117994	2562.84	0.0922632	2625.84	0.0665324	2688.84	0.0408016	2751.84	0.0150708	2814.84	-0.01066	2877.84	-0.0363908	2940.84	-0.0621216	3003.84	-0.0878523	3066.84	-0.113583	3129.84	-0.139314	3192.84	-0.165045	3255.84	-0.190775	3318.84	-0.216506	3381.84	-0.242237	3444.84	-0.267968	3507.84	-0.293699	3570.84
370	0.203324	2401.84	0.177593	2464.84	0.151862	2527.84	0.126131	2590.84	0.100401	2653.84	0.0746699	2716.84	0.0489391	2779.84	0.0232083	2842.84	-0.00252244	2905.84	-0.0282532	2968.84	-0.053984	3031.84	-0.0797148	3094.84	-0.105446	3157.84	-0.131176	3220.84	-0.156907	3283.84	-0.182638	3346.84	-0.208369	3409.84	-0.2341	3472.84	-0.25983	3535.84	-0.285561	3598.84
380	0.211461	2429.84	0.185731	2492.84	0.16	2555.84	0.134269	2618.84	0.108538	2681.84	0.0828075	2744.84	0.0570767	2807.84	0.0313459	2870.84	0.0056151	2933.84	-0.0201157	2996.84	-0.0458465	3059.84	-0.0715773	3122.84	-0.097308	3185.84	-0.123039	3248.84	-0.14877	3311.84	-0.1745	3374.84	-0.200231	3437.84	-0.225962	3500.84	-0.251693	3563.84	-0.277424	3626.84
390	0.219599	2457.84	0.193868	2520.84	0.168137	2583.84	0.142407	2646.84	0.116676	2709.84	0.090945	2772.84	0.0652142	2835.84	0.0394834	2898.84	0.0137526	2961.84	-0.0119781	3024.84	-0.0377089	3087.84	-0.0634397	3150.84	-0.0891705	3213.84	-0.114901	3276.84	-0.140632	3339.84	-0.166363	3402.84	-0.192094	3465.84	-0.217824	3528.84	-0.243555	3591.84	-0.269286	3654.84
400	0.227736	2485.84	0.202006	2548.84	0.176275	2611.84	0.150544	2674.84	0.124813	2737.84	0.0990825	2800.84	0.0733518	2863.84	0.047621	2926.84	0.0218902	2989.84	-0.0038406	3052.84	-0.0295714	3115.84	-0.0553022	3178.84	-0.081033	3241.84	-0.106764	3304.84	-0.132495	3367.84	-0.158225	3430.84	-0.183956	3493.84	-0.209687	3556.84	-0.235418	3619.84	-0.261148	3682.84
410	0.235874	2513.84	0.210143	2576.84	0.184412	2639.84	0.158682	2702.84	0.132951	2765.84	0.10722	2828.84	0.0814893	2891.84	0.0557585	2954.84	0.0300277	3017.84	0.00429694	3080.84	-0.0214338	3143.84	-0.0471646	3206.84	-0.0728954	3269.84	-0.0986262	3332.84	-0.124357	3395.84	-0.150088	3458.84	-0.175819	3521.84	-0.201549	3584.84	-0.22728	3647.84	-0.253011	3710.84
420	0.244012	2541.84	0.218281	2604.84	0.19255	2667.84	0.166819	2730.84	0.141088	2793.84	0.115358	2856.84	0.0896268	2919.84	0.0638961	2982.84	0.0381653	3045.84	0.0124345	3108.84	-0.0132963	3171.84	-0.0390271	3234.84	-0.0647579	3297.84	-0.0904887	3360.84	-0.116219	3423.84	-0.14195	3486.84	-0.167681	3549.84	-0.193412	3612.84	-0.219143	3675.84	-0.244873	3738.84
430	0.252149	2569.84	0.226418	2632.84	0.200688	2695.84	0.174957	2758.84	0.149226	2821.84	0.123495	2884.84	0.0977644	2947.84	0.0720336	3010.84	0.0463028	3073.84	0.020572	3136.84	-0.00515876	3199.84	-0.0308895	3262.84	-0.0566203	3325.84	-0.0823511	3388.84	-0.108082	3451.84	-0.133813	3514.84	-0.159543	3577.84	-0.185274	3640.84	-0.211005	3703.84	-0.236736	3766.84
440	0.260287	2597.84	0.234556	2660.84	0.208825	2723.84	0.183094	2786.84	0.157363	2849.84	0.131633	2912.84	0.105902	2975.84	0.0801711	3038.84	0.0544404	3101.84	0.0287096	3164.84	0.00297879	3227.84	-0.022752	3290.84	-0.0484828	3353.84	-0.0742136	3416.84	-0.0999444	3479.84	-0.125675	3542.84	-0.151406	3605.84	-0.177137	3668.84	-0.202867	3731.84	-0.228598	3794.84
450	0.268424	2625.84	0.242693	2688.84	0.216963	2751.84	0.191232	2814.84	0.165501	2877.84	0.13977	2940.84	0.114039	3003.84	0.0883087	3066.84	0.0625779	3129.84	0.0368471	3192.84	0.0111163	3255.84	-0.0146145	3318.84	-0.0403452	3381.84	-0.066076	3444.84	-0.0918068	3507.84	-0.117538	3570.84	-0.143268	3633.84	-0.168999	3696.84	-0.19473	3759.84	-0.220461	3822.84
460	0.276562	2653.84	0.250831	2716.84	0.2251	2779.84	0.199369	2842.84	0.173639	2905.84	0.147908	2968.84	0.122177	3031.84	0.0964462	3094.84	0.0707154	3157.84	0.0449847	3220.84	0.0192539	3283.84	-0.00647692	3346.84	-0.0322077	3409.84	-0.0579385	3472.84	-0.0836693	3535.84	-0.1094	3598.84	-0.135131	3661.84	-0.160862	3724.84	-0.186592	3787.84	-0.212323	3850.84
470	0.284699	2681.84	0.258968	2744.84	0.233238	2807.84	0.207507	2870.84	0.181776	2933.84	0.156045	2996.84	0.130315	3059.84	0.104584	3122.84	0.078853	3185.84	0.0531222	3248.84	0.0273914	3311.84	0.00166063	3374.84	-0.0240702	3437.84	-0.0498009	3500.84	-0.0755317	3563.84	-0.101263	3626.84	-0.126993	3689.84	-0.152724	3752.84	-0.178455	3815.84	-0.204186	3878.84
480	0.292837	2709.84	0.267106	2772.84	0.241375	2835.84	0.215644	2898.84	0.189914	2961.84	0.164183	3024.84	0.138452	3087.84	0.112721	3150.84	0.0869905	3213.84	0.0612597	3276.84	0.035529	3339.84	0.00979817	3402.84	-0.0159326	3465.84	-0.0416634	3528.84	-0.0673942	3591.84	-0.093125	3654.84	-0.118856	3717.84	-0.144587	3780.84	-0.170317	3843.84	-0.196048	3906.84
490	0.300974	2737.84	0.275244	2800.84	0.249513	2863.84	0.223782	2926.84	0.198051	2989.84	0.17232	3052.84	0.14659	3115.84	0.120859	3178.84	0.0951281	3241.84	0.0693973	3304.84	0.0436665	3367.84	0.0179357	3430.84	-0.00779507	3493.84	-0.0335259	3556.84	-0.0592566	3619.84	-0.0849874	3682.84	-0.110718	3745.84	-0.136449	3808.84	-0.16218	3871.84	-0.187911	3934.84
500	0.309112	2765.84	0.283381	2828.84	0.25765	2891.84	0.23192	2954.84	0.206189	3017.84	0.180458	3080.84	0.154727	3143.84	0.128996	3206.84	0.103266	3269.84	0.0775348	3332.84	0.051804	3395.84	0.0260733	3458.84	0.000342467	3521.84	-0.0253883	3584.84	-0.0511191	3647.84	-0.0768499	3710.84	-0.102581	3773.84	-0.128311	3836.84	-0.154042	3899.84	-0.179773	3962.84
510	0.317249	2793.84	0.291519	2856.84	0.265788	2919.84	0.240057	2982.84	0.214326	3045.84	0.188596	3108.84	0.162865	3171.84	0.137134	3234.84	0.111403	3297.84	0.0856724	3360.84	0.0599416	3423.84	0.0342108	3486.84	0.00848001	3549.84	-0.0172508	3612.84	-0.0429816	3675.84	-0.0687123	3738.84	-0.0944431	3801.84	-0.120174	3864.84	-0.145905	3927.84	-0.171635	3990.84
520	0.325387	2821.84	0.299656	2884.84	0.273925	2947.84	0.248195	3010.84	0.222464	3073.84	0.196733	3136.84	0.171002	3199.84	0.145271	3262.84	0.119541	3325.84	0.0938099	3388.84	0.0680791	3451.84	0.0423483	3514.84	0.0166176	3577.84	-0.00911323	3640.84	-0.034844	3703.84	-0.0605748	3766.84	-0.0863056	3829.84	-0.112036	3892.84	-0.137767	3955.84	-0.163498	4018.84
530	0.333525	2849.84	0.307794	2912.84	0.282063	2975.84	0.256332	3038.84	0.230601	3101.84	0.204871	3164.84	0.17914	3227.84	0.153409	3290.84	0.127678	3353.84	0.101947	3416.84	0.0762167	3479.84	0.0504859	3542.84	0.0247551	3605.84	-0.000975692	3668.84	-0.0267065	3731.84	-0.0524373	3794.84	-0.078168	3857.84	-0.103899	3920.84	-0.12963	3983.84	-0.15536	4046.84
540	0.341662	2877.84	0.315931	2940.84	0.2902	3003.84	0.26447	3066.84	0.238739	3129.84	0.213008	3192.84	0.187277	3255.84	0.161547	3318.84	0.135816	3381.84	0.110085	3444.84	0.0843542	3507.84	0.0586234	3570.84	0.0328926	3633.84	0.00716185	3696.84	-0.0185689	3759.84	-0.0442997	3822.84	-0.0700305	3885.84	-0.0957613	3948.84	-0.121492	4011.84	-0.147223	4074.84
550	0.3498	2905.84	0.324069	2968.84	0.298338	3031.84	0.272607	3094.84	0.246876	3157.84	0.221146	3220.84	0.195415	3283.84	0.169684	3346.84	0.143953	3409.84	0.118223	3472.84	0.0924917	3535.84	0.066761	3598.84	0.0410302	3661.84	0.0152994	3724.84	-0.0104314	3787.84	-0.0361622	3850.84	-0.061893	3913.84	-0.0876237	3976.84	-0.113355	4039.84	-0.139085	4102.84
Min	Carbohydrates	Fat total	Protein
1225.56	400	190	262.8
Protein	272.8
		100		110		120		130		140		150		160		170		180		190		200		210		220		230		240		250		260		270		280		290
360	0.238066	2401.84	0.212335	2464.84	0.186605	2527.84	0.160874	2590.84	0.135143	2653.84	0.109412	2716.84	0.0836814	2779.84	0.0579506	2842.84	0.0322198	2905.84	0.00648906	2968.84	-0.0192417	3031.84	-0.0449725	3094.84	-0.0707033	3157.84	-0.0964341	3220.84	-0.122165	3283.84	-0.147896	3346.84	-0.173626	3409.84	-0.199357	3472.84	-0.225088	3535.84	-0.250819	3598.84
370	0.246204	2429.84	0.220473	2492.84	0.194742	2555.84	0.169011	2618.84	0.143281	2681.84	0.11755	2744.84	0.091819	2807.84	0.0660882	2870.84	0.0403574	2933.84	0.0146266	2996.84	-0.0111042	3059.84	-0.036835	3122.84	-0.0625658	3185.84	-0.0882965	3248.84	-0.114027	3311.84	-0.139758	3374.84	-0.165489	3437.84	-0.19122	3500.84	-0.21695	3563.84	-0.242681	3626.84
380	0.254341	2457.84	0.22861	2520.84	0.20288	2583.84	0.177149	2646.84	0.151418	2709.84	0.125687	2772.84	0.0999565	2835.84	0.0742257	2898.84	0.0484949	2961.84	0.0227641	3024.84	-0.00296665	3087.84	-0.0286974	3150.84	-0.0544282	3213.84	-0.080159	3276.84	-0.10589	3339.84	-0.131621	3402.84	-0.157351	3465.84	-0.183082	3528.84	-0.208813	3591.84	-0.234544	3654.84
390	0.262479	2485.84	0.236748	2548.84	0.211017	2611.84	0.185286	2674.84	0.159556	2737.84	0.133825	2800.84	0.108094	2863.84	0.0823633	2926.84	0.0566325	2989.84	0.0309017	3052.84	0.0051709	3115.84	-0.0205599	3178.84	-0.0462907	3241.84	-0.0720215	3304.84	-0.0977522	3367.84	-0.123483	3430.84	-0.149214	3493.84	-0.174945	3556.84	-0.200675	3619.84	-0.226406	3682.84
400	0.270616	2513.84	0.244886	2576.84	0.219155	2639.84	0.193424	2702.84	0.167693	2765.84	0.141962	2828.84	0.116232	2891.84	0.0905008	2954.84	0.06477	3017.84	0.0390392	3080.84	0.0133084	3143.84	-0.0124223	3206.84	-0.0381531	3269.84	-0.0638839	3332.84	-0.0896147	3395.84	-0.115345	3458.84	-0.141076	3521.84	-0.166807	3584.84	-0.192538	3647.84	-0.218269	3710.84
410	0.278754	2541.84	0.253023	2604.84	0.227292	2667.84	0.201561	2730.84	0.175831	2793.84	0.1501	2856.84	0.124369	2919.84	0.0986383	2982.84	0.0729076	3045.84	0.0471768	3108.84	0.021446	3171.84	-0.0042848	3234.84	-0.0300156	3297.84	-0.0557464	3360.84	-0.0814772	3423.84	-0.107208	3486.84	-0.132939	3549.84	-0.15867	3612.84	-0.1844	3675.84	-0.210131	3738.84
420	0.286891	2569.84	0.261161	2632.84	0.23543	2695.84	0.209699	2758.84	0.183968	2821.84	0.158237	2884.84	0.132507	2947.84	0.106776	3010.84	0.0810451	3073.84	0.0553143	3136.84	0.0295835	3199.84	0.00385274	3262.84	-0.021878	3325.84	-0.0476088	3388.84	-0.0733396	3451.84	-0.0990704	3514.84	-0.124801	3577.84	-0.150532	3640.84	-0.176263	3703.84	-0.201994	3766.84
430	0.295029	2597.84	0.269298	2660.84	0.243567	2723.84	0.217837	2786.84	0.192106	2849.84	0.166375	2912.84	0.140644	2975.84	0.114913	3038.84	0.0891826	3101.84	0.0634519	3164.84	0.0377211	3227.84	0.0119903	3290.84	-0.0137405	3353.84	-0.0394713	3416.84	-0.0652021	3479.84	-0.0909329	3542.84	-0.116664	3605.84	-0.142394	3668.84	-0.168125	3731.84	-0.193856	3794.84
440	0.303166	2625.84	0.277436	2688.84	0.251705	2751.84	0.225974	2814.84	0.200243	2877.84	0.174513	2940.84	0.148782	3003.84	0.123051	3066.84	0.0973202	3129.84	0.0715894	3192.84	0.0458586	3255.84	0.0201278	3318.84	-0.00560296	3381.84	-0.0313337	3444.84	-0.0570645	3507.84	-0.0827953	3570.84	-0.108526	3633.84	-0.134257	3696.84	-0.159988	3759.84	-0.185718	3822.84
450	0.311304	2653.84	0.285573	2716.84	0.259842	2779.84	0.234112	2842.84	0.208381	2905.84	0.18265	2968.84	0.156919	3031.84	0.131189	3094.84	0.105458	3157.84	0.0797269	3220.84	0.0539961	3283.84	0.0282654	3346.84	0.00253458	3409.84	-0.0231962	3472.84	-0.048927	3535.84	-0.0746578	3598.84	-0.100389	3661.84	-0.126119	3724.84	-0.15185	3787.84	-0.177581	3850.84
460	0.319442	2681.84	0.293711	2744.84	0.26798	2807.84	0.242249	2870.84	0.216518	2933.84	0.190788	2996.84	0.165057	3059.84	0.139326	3122.84	0.113595	3185.84	0.0878645	3248.84	0.0621337	3311.84	0.0364029	3374.84	0.0106721	3437.84	-0.0150587	3500.84	-0.0407895	3563.84	-0.0665202	3626.84	-0.092251	3689.84	-0.117982	3752.84	-0.143713	3815.84	-0.169443	3878.84
470	0.327579	2709.84	0.301848	2772.84	0.276118	2835.84	0.250387	2898.84	0.224656	2961.84	0.198925	3024.84	0.173194	3087.84	0.147464	3150.84	0.121733	3213.84	0.096002	3276.84	0.0702712	3339.84	0.0445404	3402.84	0.0188097	3465.84	-0.00692112	3528.84	-0.0326519	3591.84	-0.0583827	3654.84	-0.0841135	3717.84	-0.109844	3780.84	-0.135575	3843.84	-0.161306	3906.84
480	0.335717	2737.84	0.309986	2800.84	0.284255	2863.84	0.258524	2926.84	0.232793	2989.84	0.207063	3052.84	0.181332	3115.84	0.155601	3178.84	0.12987	3241.84	0.10414	3304.84	0.0784088	3367.84	0.052678	3430.84	0.0269472	3493.84	0.00121642	3556.84	-0.0245144	3619.84	-0.0502452	3682.84	-0.0759759	3745.84	-0.101707	3808.84	-0.127438	3871.84	-0.153168	3934.84
490	0.343854	2765.84	0.318123	2828.84	0.292393	2891.84	0.266662	2954.84	0.240931	3017.84	0.2152	3080.84	0.189469	3143.84	0.163739	3206.84	0.138008	3269.84	0.112277	3332.84	0.0865463	3395.84	0.0608155	3458.84	0.0350847	3521.84	0.00935396	3584.84	-0.0163768	3647.84	-0.0421076	3710.84	-0.0678384	3773.84	-0.0935692	3836.84	-0.1193	3899.84	-0.145031	3962.84
500	0.351992	2793.84	0.326261	2856.84	0.30053	2919.84	0.274799	2982.84	0.249069	3045.84	0.223338	3108.84	0.197607	3171.84	0.171876	3234.84	0.146145	3297.84	0.120415	3360.84	0.0946839	3423.84	0.0689531	3486.84	0.0432223	3549.84	0.0174915	3612.84	-0.00823928	3675.84	-0.0339701	3738.84	-0.0597009	3801.84	-0.0854316	3864.84	-0.111162	3927.84	-0.136893	3990.84
510	0.360129	2821.84	0.334398	2884.84	0.308668	2947.84	0.282937	3010.84	0.257206	3073.84	0.231475	3136.84	0.205745	3199.84	0.180014	3262.84	0.154283	3325.84	0.128552	3388.84	0.102821	3451.84	0.0770906	3514.84	0.0513598	3577.84	0.025629	3640.84	-0.00010174	3703.84	-0.0258325	3766.84	-0.0515633	3829.84	-0.0772941	3892.84	-0.103025	3955.84	-0.128756	4018.84
520	0.368267	2849.84	0.342536	2912.84	0.316805	2975.84	0.291074	3038.84	0.265344	3101.84	0.239613	3164.84	0.213882	3227.84	0.188151	3290.84	0.162421	3353.84	0.13669	3416.84	0.110959	3479.84	0.0852282	3542.84	0.0594974	3605.84	0.0337666	3668.84	0.0080358	3731.84	-0.017695	3794.84	-0.0434258	3857.84	-0.0691566	3920.84	-0.0948873	3983.84	-0.120618	4046.84
530	0.376404	2877.84	0.350674	2940.84	0.324943	3003.84	0.299212	3066.84	0.273481	3129.84	0.24775	3192.84	0.22202	3255.84	0.196289	3318.84	0.170558	3381.84	0.144827	3444.84	0.119096	3507.84	0.0933657	3570.84	0.0676349	3633.84	0.0419041	3696.84	0.0161733	3759.84	-0.00955744	3822.84	-0.0352882	3885.84	-0.061019	3948.84	-0.0867498	4011.84	-0.112481	4074.84
540	0.384542	2905.84	0.358811	2968.84	0.33308	3031.84	0.30735	3094.84	0.281619	3157.84	0.255888	3220.84	0.230157	3283.84	0.204426	3346.84	0.178696	3409.84	0.152965	3472.84	0.127234	3535.84	0.101503	3598.84	0.0757725	3661.84	0.0500417	3724.84	0.0243109	3787.84	-0.0014199	3850.84	-0.0271507	3913.84	-0.0528815	3976.84	-0.0786123	4039.84	-0.104343	4102.84
550	0.392679	2933.84	0.366949	2996.84	0.341218	3059.84	0.315487	3122.84	0.289756	3185.84	0.264025	3248.84	0.238295	3311.84	0.212564	3374.84	0.186833	3437.84	0.161102	3500.84	0.135372	3563.84	0.109641	3626.84	0.08391	3689.84	0.0581792	3752.84	0.0324484	3815.84	0.00671764	3878.84	-0.0190131	3941.84	-0.0447439	4004.84	-0.0704747	4067.84	-0.0962055	4130.84
Min	Carbohydrates	Fat total	Protein
1405.56	410	210	272.8
Protein	282.8
		100		110		120		130		140		150		160		170		180		190		200		210		220		230		240		250		260		270		280		290
360	0.280946	2429.84	0.255215	2492.84	0.229484	2555.84	0.203754	2618.84	0.178023	2681.84	0.152292	2744.84	0.126561	2807.84	0.10083	2870.84	0.0750997	2933.84	0.0493689	2996.84	0.0236381	3059.84	-0.00209269	3122.84	-0.0278235	3185.84	-0.0535543	3248.84	-0.079285	3311.84	-0.105016	3374.84	-0.130747	3437.84	-0.156477	3500.84	-0.182208	3563.84	-0.207939	3626.84
370	0.289083	2457.84	0.263353	2520.84	0.237622	2583.84	0.211891	2646.84	0.18616	2709.84	0.16043	2772.84	0.134699	2835.84	0.108968	2898.84	0.0832372	2961.84	0.0575064	3024.84	0.0317756	3087.84	0.00604485	3150.84	-0.0196859	3213.84	-0.0454167	3276.84	-0.0711475	3339.84	-0.0968783	3402.84	-0.122609	3465.84	-0.14834	3528.84	-0.174071	3591.84	-0.199801	3654.84
380	0.297221	2485.84	0.27149	2548.84	0.245759	2611.84	0.220029	2674.84	0.194298	2737.84	0.168567	2800.84	0.142836	2863.84	0.117106	2926.84	0.0913747	2989.84	0.065644	3052.84	0.0399132	3115.84	0.0141824	3178.84	-0.0115484	3241.84	-0.0372792	3304.84	-0.06301	3367.84	-0.0887408	3430.84	-0.114472	3493.84	-0.140202	3556.84	-0.165933	3619.84	-0.191664	3682.84
390	0.305359	2513.84	0.279628	2576.84	0.253897	2639.84	0.228166	2702.84	0.202435	2765.84	0.176705	2828.84	0.150974	2891.84	0.125243	2954.84	0.0995123	3017.84	0.0737815	3080.84	0.0480507	3143.84	0.0223199	3206.84	-0.00341085	3269.84	-0.0291416	3332.84	-0.0548724	3395.84	-0.0806032	3458.84	-0.106334	3521.84	-0.132065	3584.84	-0.157796	3647.84	-0.183526	3710.84
400	0.313496	2541.84	0.287765	2604.84	0.262035	2667.84	0.236304	2730.84	0.210573	2793.84	0.184842	2856.84	0.159111	2919.84	0.133381	2982.84	0.10765	3045.84	0.081919	3108.84	0.0561883	3171.84	0.0304575	3234.84	0.00472669	3297.84	-0.0210041	3360.84	-0.0467349	3423.84	-0.0724657	3486.84	-0.0981965	3549.84	-0.123927	3612.84	-0.149658	3675.84	-0.175389	3738.84
410	0.321634	2569.84	0.295903	2632.84	0.270172	2695.84	0.244441	2758.84	0.218711	2821.84	0.19298	2884.84	0.167249	2947.84	0.141518	3010.84	0.115787	3073.84	0.0900566	3136.84	0.0643258	3199.84	0.038595	3262.84	0.0128642	3325.84	-0.0128666	3388.84	-0.0385973	3451.84	-0.0643281	3514.84	-0.0900589	3577.84	-0.11579	3640.84	-0.14152	3703.84	-0.167251	3766.84
420	0.329771	2597.84	0.30404	2660.84	0.27831	2723.84	0.252579	2786.84	0.226848	2849.84	0.201117	2912.84	0.175386	2975.84	0.149656	3038.84	0.123925	3101.84	0.0981941	3164.84	0.0724633	3227.84	0.0467326	3290.84	0.0210018	3353.84	-0.00472901	3416.84	-0.0304598	3479.84	-0.0561906	3542.84	-0.0819214	3605.84	-0.107652	3668.84	-0.133383	3731.84	-0.159114	3794.84
430	0.337909	2625.84	0.312178	2688.84	0.286447	2751.84	0.260716	2814.84	0.234986	2877.84	0.209255	2940.84	0.183524	3003.84	0.157793	3066.84	0.132062	3129.84	0.106332	3192.84	0.0806009	3255.84	0.0548701	3318.84	0.0291393	3381.84	0.00340853	3444.84	-0.0223223	3507.84	-0.048053	3570.84	-0.0737838	3633.84	-0.0995146	3696.84	-0.125245	3759.84	-0.150976	3822.84
440	0.346046	2653.84	0.320315	2716.84	0.294585	2779.84	0.268854	2842.84	0.243123	2905.84	0.217392	2968.84	0.191662	3031.84	0.165931	3094.84	0.1402	3157.84	0.114469	3220.84	0.0887384	3283.84	0.0630076	3346.84	0.0372769	3409.84	0.0115461	3472.84	-0.0141847	3535.84	-0.0399155	3598.84	-0.0656463	3661.84	-0.0913771	3724.84	-0.117108	3787.84	-0.142839	3850.84
450	0.354184	2681.84	0.328453	2744.84	0.302722	2807.84	0.276991	2870.84	0.251261	2933.84	0.22553	2996.84	0.199799	3059.84	0.174068	3122.84	0.148338	3185.84	0.122607	3248.84	0.096876	3311.84	0.0711452	3374.84	0.0454144	3437.84	0.0196836	3500.84	-0.00604717	3563.84	-0.031778	3626.84	-0.0575087	3689.84	-0.0832395	3752.84	-0.10897	3815.84	-0.134701	3878.84
460	0.362321	2709.84	0.336591	2772.84	0.31086	2835.84	0.285129	2898.84	0.259398	2961.84	0.233667	3024.84	0.207937	3087.84	0.182206	3150.84	0.156475	3213.84	0.130744	3276.84	0.105014	3339.84	0.0792827	3402.84	0.0535519	3465.84	0.0278212	3528.84	0.00209037	3591.84	-0.0236404	3654.84	-0.0493712	3717.84	-0.075102	3780.84	-0.100833	3843.84	-0.126564	3906.84
470	0.370459	2737.84	0.344728	2800.84	0.318997	2863.84	0.293267	2926.84	0.267536	2989.84	0.241805	3052.84	0.216074	3115.84	0.190343	3178.84	0.164613	3241.84	0.138882	3304.84	0.113151	3367.84	0.0874203	3430.84	0.0616895	3493.84	0.0359587	3556.84	0.0102279	3619.84	-0.0155029	3682.84	-0.0412337	3745.84	-0.0669644	3808.84	-0.0926952	3871.84	-0.118426	3934.84
480	0.378596	2765.84	0.352866	2828.84	0.327135	2891.84	0.301404	2954.84	0.275673	3017.84	0.249943	3080.84	0.224212	3143.84	0.198481	3206.84	0.17275	3269.84	0.147019	3332.84	0.121289	3395.84	0.0955578	3458.84	0.069827	3521.84	0.0440962	3584.84	0.0183655	3647.84	-0.00736533	3710.84	-0.0330961	3773.84	-0.0588269	3836.84	-0.0845577	3899.84	-0.110288	3962.84
490	0.386734	2793.84	0.361003	2856.84	0.335272	2919.84	0.309542	2982.84	0.283811	3045.84	0.25808	3108.84	0.232349	3171.84	0.206618	3234.84	0.180888	3297.84	0.155157	3360.84	0.129426	3423.84	0.103695	3486.84	0.0779646	3549.84	0.0522338	3612.84	0.026503	3675.84	0.000772212	3738.84	-0.0249586	3801.84	-0.0506894	3864.84	-0.0764201	3927.84	-0.102151	3990.84
500	0.394872	2821.84	0.369141	2884.84	0.34341	2947.84	0.317679	3010.84	0.291948	3073.84	0.266218	3136.84	0.240487	3199.84	0.214756	3262.84	0.189025	3325.84	0.163294	3388.84	0.137564	3451.84	0.111833	3514.84	0.0861021	3577.84	0.0603713	3640.84	0.0346405	3703.84	0.00890975	3766.84	-0.016821	3829.84	-0.0425518	3892.84	-0.0682826	3955.84	-0.0940134	4018.84
510	0.403009	2849.84	0.377278	2912.84	0.351548	2975.84	0.325817	3038.84	0.300086	3101.84	0.274355	3164.84	0.248624	3227.84	0.222894	3290.84	0.197163	3353.84	0.171432	3416.84	0.145701	3479.84	0.11997	3542.84	0.0942397	3605.84	0.0685089	3668.84	0.0427781	3731.84	0.0170473	3794.84	-0.00868349	3857.84	-0.0344143	3920.84	-0.0601451	3983.84	-0.0858758	4046.84
520	0.411147	2877.84	0.385416	2940.84	0.359685	3003.84	0.333954	3066.84	0.308223	3129.84	0.282493	3192.84	0.256762	3255.84	0.231031	3318.84	0.2053	3381.84	0.17957	3444.84	0.153839	3507.84	0.128108	3570.84	0.102377	3633.84	0.0766464	3696.84	0.0509156	3759.84	0.0251848	3822.84	-0.000545947	3885.84	-0.0262767	3948.84	-0.0520075	4011.84	-0.0777383	4074.84
530	0.419284	2905.84	0.393553	2968.84	0.367823	3031.84	0.342092	3094.84	0.316361	3157.84	0.29063	3220.84	0.264899	3283.84	0.239169	3346.84	0.213438	3409.84	0.187707	3472.84	0.161976	3535.84	0.136246	3598.84	0.110515	3661.84	0.084784	3724.84	0.0590532	3787.84	0.0333224	3850.84	0.0075916	3913.84	-0.0181392	3976.84	-0.04387	4039.84	-0.0696008	4102.84
540	0.427422	2933.84	0.401691	2996.84	0.37596	3059.84	0.350229	3122.84	0.324499	3185.84	0.298768	3248.84	0.273037	3311.84	0.247306	3374.84	0.221575	3437.84	0.195845	3500.84	0.170114	3563.84	0.144383	3626.84	0.118652	3689.84	0.0929215	3752.84	0.0671907	3815.84	0.0414599	3878.84	0.0157291	3941.84	-0.0100016	4004.84	-0.0357324	4067.84	-0.0614632	4130.84
550	0.435559	2961.84	0.409828	3024.84	0.384098	3087.84	0.358367	3150.84	0.332636	3213.84	0.306905	3276.84	0.281175	3339.84	0.255444	3402.84	0.229713	3465.84	0.203982	3528.84	0.178251	3591.84	0.152521	3654.84	0.12679	3717.84	0.101059	3780.84	0.0753283	3843.84	0.0495975	3906.84	0.0238667	3969.84	-0.00186411	4032.84	-0.0275949	4095.84	-0.0533257	4158.84
Min	Carbohydrates	Fat total	Protein
1585.56	420	230	282.8
Protein	292.8
		100		110		120		130		140		150		160		170		180		190		200		210		220		230		240		250		260		270		280		290
360	0.323826	2457.84	0.298095	2520.84	0.272364	2583.84	0.246633	2646.84	0.220903	2709.84	0.195172	2772.84	0.169441	2835.84	0.14371	2898.84	0.117979	2961.84	0.0922487	3024.84	0.0665179	3087.84	0.0407871	3150.84	0.0150563	3213.84	-0.0106744	3276.84	-0.0364052	3339.84	-0.062136	3402.84	-0.0878668	3465.84	-0.113598	3528.84	-0.139328	3591.84	-0.165059	3654.84
370	0.331963	2485.84	0.306233	2548.84	0.280502	2611.84	0.254771	2674.84	0.22904	2737.84	0.203309	2800.84	0.177579	2863.84	0.151848	2926.84	0.126117	2989.84	0.100386	3052.84	0.0746555	3115.84	0.0489247	3178.84	0.0231939	3241.84	-0.0025369	3304.84	-0.0282677	3367.84	-0.0539985	3430.84	-0.0797293	3493.84	-0.10546	3556.84	-0.131191	3619.84	-0.156922	3682.84
380	0.340101	2513.84	0.31437	2576.84	0.288639	2639.84	0.262908	2702.84	0.237178	2765.84	0.211447	2828.84	0.185716	2891.84	0.159985	2954.84	0.134255	3017.84	0.108524	3080.84	0.082793	3143.84	0.0570622	3206.84	0.0313314	3269.84	0.00560064	3332.84	-0.0201301	3395.84	-0.0458609	3458.84	-0.0715917	3521.84	-0.0973225	3584.84	-0.123053	3647.84	-0.148784	3710.84
390	0.348238	2541.84	0.322508	2604.84	0.296777	2667.84	0.271046	2730.84	0.245315	2793.84	0.219584	2856.84	0.193854	2919.84	0.168123	2982.84	0.142392	3045.84	0.116661	3108.84	0.0909305	3171.84	0.0651998	3234.84	0.039469	3297.84	0.0137382	3360.84	-0.0119926	3423.84	-0.0377234	3486.84	-0.0634542	3549.84	-0.089185	3612.84	-0.114916	3675.84	-0.140647	3738.84
400	0.356376	2569.84	0.330645	2632.84	0.304914	2695.84	0.279184	2758.84	0.253453	2821.84	0.227722	2884.84	0.201991	2947.84	0.17626	3010.84	0.15053	3073.84	0.124799	3136.84	0.0990681	3199.84	0.0733373	3262.84	0.0476065	3325.84	0.0218757	3388.84	-0.00385506	3451.84	-0.0295858	3514.84	-0.0553166	3577.84	-0.0810474	3640.84	-0.106778	3703.84	-0.132509	3766.84
410	0.364513	2597.84	0.338783	2660.84	0.313052	2723.84	0.287321	2786.84	0.26159	2849.84	0.23586	2912.84	0.210129	2975.84	0.184398	3038.84	0.158667	3101.84	0.132936	3164.84	0.107206	3227.84	0.0814748	3290.84	0.0557441	3353.84	0.0300133	3416.84	0.00428248	3479.84	-0.0214483	3542.84	-0.0471791	3605.84	-0.0729099	3668.84	-0.0986407	3731.84	-0.124371	3794.84
420	0.372651	2625.84	0.34692	2688.84	0.321189	2751.84	0.295459	2814.84	0.269728	2877.84	0.243997	2940.84	0.218266	3003.84	0.192536	3066.84	0.166805	3129.84	0.141074	3192.84	0.115343	3255.84	0.0896124	3318.84	0.0638816	3381.84	0.0381508	3444.84	0.01242	3507.84	-0.0133108	3570.84	-0.0390415	3633.84	-0.0647723	3696.84	-0.0905031	3759.84	-0.116234	3822.84
430	0.380789	2653.84	0.355058	2716.84	0.329327	2779.84	0.303596	2842.84	0.277865	2905.84	0.252135	2968.84	0.226404	3031.84	0.200673	3094.84	0.174942	3157.84	0.149211	3220.84	0.123481	3283.84	0.0977499	3346.84	0.0720191	3409.84	0.0462884	3472.84	0.0205576	3535.84	-0.00517322	3598.84	-0.030904	3661.84	-0.0566348	3724.84	-0.0823656	3787.84	-0.108096	3850.84
440	0.388926	2681.84	0.363195	2744.84	0.337465	2807.84	0.311734	2870.84	0.286003	2933.84	0.260272	2996.84	0.234541	3059.84	0.208811	3122.84	0.18308	3185.84	0.157349	3248.84	0.131618	3311.84	0.105887	3374.84	0.0801567	3437.84	0.0544259	3500.84	0.0286951	3563.84	0.00296432	3626.84	-0.0227665	3689.84	-0.0484972	3752.84	-0.074228	3815.84	-0.0999588	3878.84
450	0.397064	2709.84	0.371333	2772.84	0.345602	2835.84	0.319871	2898.84	0.294141	2961.84	0.26841	3024.84	0.242679	3087.84	0.216948	3150.84	0.191217	3213.84	0.165487	3276.84	0.139756	3339.84	0.114025	3402.84	0.0882942	3465.84	0.0625634	3528.84	0.0368327	3591.84	0.0111019	3654.84	-0.0146289	3717.84	-0.0403597	3780.84	-0.0660905	3843.84	-0.0918213	3906.84
460	0.405201	2737.84	0.37947	2800.84	0.35374	2863.84	0.328009	2926.84	0.302278	2989.84	0.276547	3052.84	0.250816	3115.84	0.225086	3178.84	0.199355	3241.84	0.173624	3304.84	0.147893	3367.84	0.122163	3430.84	0.0964318	3493.84	0.070701	3556.84	0.0449702	3619.84	0.0192394	3682.84	-0.00649138	3745.84	-0.0322222	3808.84	-0.0579529	3871.84	-0.0836837	3934.84
470	0.413339	2765.84	0.387608	2828.84	0.361877	2891.84	0.336146	2954.84	0.310416	3017.84	0.284685	3080.84	0.258954	3143.84	0.233223	3206.84	0.207492	3269.84	0.181762	3332.84	0.156031	3395.84	0.1303	3458.84	0.104569	3521.84	0.0788385	3584.84	0.0531077	3647.84	0.027377	3710.84	0.00164616	3773.84	-0.0240846	3836.84	-0.0498154	3899.84	-0.0755462	3962.84
480	0.421476	2793.84	0.395745	2856.84	0.370015	2919.84	0.344284	2982.84	0.318553	3045.84	0.292822	3108.84	0.267092	3171.84	0.241361	3234.84	0.21563	3297.84	0.189899	3360.84	0.164168	3423.84	0.138438	3486.84	0.112707	3549.84	0.0869761	3612.84	0.0612453	3675.84	0.0355145	3738.84	0.00978371	3801.84	-0.0159471	3864.84	-0.0416779	3927.84	-0.0674086	3990.84
490	0.429614	2821.84	0.403883	2884.84	0.378152	2947.84	0.352421	3010.84	0.326691	3073.84	0.30096	3136.84	0.275229	3199.84	0.249498	3262.84	0.223768	3325.84	0.198037	3388.84	0.172306	3451.84	0.146575	3514.84	0.120844	3577.84	0.0951136	3640.84	0.0693828	3703.84	0.043652	3766.84	0.0179212	3829.84	-0.00780954	3892.84	-0.0335403	3955.84	-0.0592711	4018.84
500	0.437751	2849.84	0.412021	2912.84	0.38629	2975.84	0.360559	3038.84	0.334828	3101.84	0.309097	3164.84	0.283367	3227.84	0.257636	3290.84	0.231905	3353.84	0.206174	3416.84	0.180444	3479.84	0.154713	3542.84	0.128982	3605.84	0.103251	3668.84	0.0775204	3731.84	0.0517896	3794.84	0.0260588	3857.84	0.000328005	3920.84	-0.0254028	3983.84	-0.0511336	4046.84
510	0.445889	2877.84	0.420158	2940.84	0.394427	3003.84	0.368697	3066.84	0.342966	3129.84	0.317235	3192.84	0.291504	3255.84	0.265773	3318.84	0.240043	3381.84	0.214312	3444.84	0.188581	3507.84	0.16285	3570.84	0.137119	3633.84	0.111389	3696.84	0.0856579	3759.84	0.0599271	3822.84	0.0341963	3885.84	0.00846555	3948.84	-0.0172652	4011.84	-0.042996	4074.84
520	0.454026	2905.84	0.428296	2968.84	0.402565	3031.84	0.376834	3094.84	0.351103	3157.84	0.325373	3220.84	0.299642	3283.84	0.273911	3346.84	0.24818	3409.84	0.222449	3472.84	0.196719	3535.84	0.170988	3598.84	0.145257	3661.84	0.119526	3724.84	0.0937954	3787.84	0.0680647	3850.84	0.0423339	3913.84	0.0166031	3976.84	-0.0091277	4039.84	-0.0348585	4102.84
530	0.462164	2933.84	0.436433	2996.84	0.410702	3059.84	0.384972	3122.84	0.359241	3185.84	0.33351	3248.84	0.307779	3311.84	0.282048	3374.84	0.256318	3437.84	0.230587	3500.84	0.204856	3563.84	0.179125	3626.84	0.153395	3689.84	0.127664	3752.84	0.101933	3815.84	0.0762022	3878.84	0.0504714	3941.84	0.0247406	4004.84	-0.000990154	4067.84	-0.0267209	4130.84
540	0.470302	2961.84	0.444571	3024.84	0.41884	3087.84	0.393109	3150.84	0.367378	3213.84	0.341648	3276.84	0.315917	3339.84	0.290186	3402.84	0.264455	3465.84	0.238724	3528.84	0.212994	3591.84	0.187263	3654.84	0.161532	3717.84	0.135801	3780.84	0.110071	3843.84	0.0843397	3906.84	0.058609	3969.84	0.0328782	4032.84	0.00714739	4095.84	-0.0185834	4158.84
550	0.478439	2989.84	0.452708	3052.84	0.426977	3115.84	0.401247	3178.84	0.375516	3241.84	0.349785	3304.84	0.324054	3367.84	0.298324	3430.84	0.272593	3493.84	0.246862	3556.84	0.221131	3619.84	0.1954	3682.84	0.16967	3745.84	0.143939	3808.84	0.118208	3871.84	0.0924773	3934.84	0.0667465	3997.84	0.0410157	4060.84	0.0152849	4123.84	-0.0104459	4186.84
Min	Carbohydrates	Fat total	Protein
1795.56	400	240	292.8
Protein	302.8
		100		110		120		130		140		150		160		170		180		190		200		210		220		230		240		250		260		270		280		290
360	0.366706	2485.84	0.340975	2548.84	0.315244	2611.84	0.289513	2674.84	0.263782	2737.84	0.238052	2800.84	0.212321	2863.84	0.18659	2926.84	0.160859	2989.84	0.135129	3052.84	0.109398	3115.84	0.083667	3178.84	0.0579362	3241.84	0.0322054	3304.84	0.00647459	3367.84	-0.0192562	3430.84	-0.044987	3493.84	-0.0707178	3556.84	-0.0964485	3619.84	-0.122179	3682.84
370	0.374843	2513.84	0.349112	2576.84	0.323382	2639.84	0.297651	2702.84	0.27192	2765.84	0.246189	2828.84	0.220458	2891.84	0.194728	2954.84	0.168997	3017.84	0.143266	3080.84	0.117535	3143.84	0.0918045	3206.84	0.0660737	3269.84	0.0403429	3332.84	0.0146121	3395.84	-0.0111186	3458.84	-0.0368494	3521.84	-0.0625802	3584.84	-0.088311	3647.84	-0.114042	3710.84
380	0.382981	2541.84	0.35725	2604.84	0.331519	2667.84	0.305788	2730.84	0.280058	2793.84	0.254327	2856.84	0.228596	2919.84	0.202865	2982.84	0.177134	3045.84	0.151404	3108.84	0.125673	3171.84	0.099942	3234.84	0.0742112	3297.84	0.0484805	3360.84	0.0227497	3423.84	-0.00298111	3486.84	-0.0287119	3549.84	-0.0544427	3612.84	-0.0801735	3675.84	-0.105904	3738.84
390	0.391118	2569.84	0.365387	2632.84	0.339657	2695.84	0.313926	2758.84	0.288195	2821.84	0.262464	2884.84	0.236734	2947.84	0.211003	3010.84	0.185272	3073.84	0.159541	3136.84	0.13381	3199.84	0.10808	3262.84	0.0823488	3325.84	0.056618	3388.84	0.0308872	3451.84	0.00515644	3514.84	-0.0205744	3577.84	-0.0463051	3640.84	-0.0720359	3703.84	-0.0977667	3766.84
400	0.399256	2597.84	0.373525	2660.84	0.347794	2723.84	0.322063	2786.84	0.296333	2849.84	0.270602	2912.84	0.244871	2975.84	0.21914	3038.84	0.193409	3101.84	0.167679	3164.84	0.141948	3227.84	0.116217	3290.84	0.0904863	3353.84	0.0647555	3416.84	0.0390248	3479.84	0.013294	3542.84	-0.0124368	3605.84	-0.0381676	3668.84	-0.0638984	3731.84	-0.0896292	3794.84
410	0.407393	2625.84	0.381663	2688.84	0.355932	2751.84	0.330201	2814.84	0.30447	2877.84	0.278739	2940.84	0.253009	3003.84	0.227278	3066.84	0.201547	3129.84	0.175816	3192.84	0.150085	3255.84	0.124355	3318.84	0.0986239	3381.84	0.0728931	3444.84	0.0471623	3507.84	0.0214315	3570.84	-0.00429927	3633.84	-0.0300301	3696.84	-0.0557608	3759.84	-0.0814916	3822.84
420	0.415531	2653.84	0.3898	2716.84	0.364069	2779.84	0.338338	2842.84	0.312608	2905.84	0.286877	2968.84	0.261146	3031.84	0.235415	3094.84	0.209685	3157.84	0.183954	3220.84	0.158223	3283.84	0.132492	3346.84	0.106761	3409.84	0.0810306	3472.84	0.0552998	3535.84	0.0295691	3598.84	0.00383828	3661.84	-0.0218925	3724.84	-0.0476233	3787.84	-0.0733541	3850.84
430	0.423668	2681.84	0.397938	2744.84	0.372207	2807.84	0.346476	2870.84	0.320745	2933.84	0.295014	2996.84	0.269284	3059.84	0.243553	3122.84	0.217822	3185.84	0.192091	3248.84	0.166361	3311.84	0.14063	3374.84	0.114899	3437.84	0.0891682	3500.84	0.0634374	3563.84	0.0377066	3626.84	0.0119758	3689.84	-0.013755	3752.84	-0.0394858	3815.84	-0.0652165	3878.84
440	0.431806	2709.84	0.406075	2772.84	0.380344	2835.84	0.354614	2898.84	0.328883	2961.84	0.303152	3024.84	0.277421	3087.84	0.25169	3150.84	0.22596	3213.84	0.200229	3276.84	0.174498	3339.84	0.148767	3402.84	0.123037	3465.84	0.0973057	3528.84	0.0715749	3591.84	0.0458441	3654.84	0.0201134	3717.84	-0.00561743	3780.84	-0.0313482	3843.84	-0.057079	3906.84
450	0.439943	2737.84	0.414213	2800.84	0.388482	2863.84	0.362751	2926.84	0.33702	2989.84	0.31129	3052.84	0.285559	3115.84	0.259828	3178.84	0.234097	3241.84	0.208366	3304.84	0.182636	3367.84	0.156905	3430.84	0.131174	3493.84	0.105443	3556.84	0.0797125	3619.84	0.0539817	3682.84	0.0282509	3745.84	0.00252012	3808.84	-0.0232107	3871.84	-0.0489415	3934.84
460	0.448081	2765.84	0.42235	2828.84	0.396619	2891.84	0.370889	2954.84	0.345158	3017.84	0.319427	3080.84	0.293696	3143.84	0.267966	3206.84	0.242235	3269.84	0.216504	3332.84	0.190773	3395.84	0.165042	3458.84	0.139312	3521.84	0.113581	3584.84	0.08785	3647.84	0.0621192	3710.84	0.0363884	3773.84	0.0106577	3836.84	-0.0150731	3899.84	-0.0408039	3962.84
470	0.456219	2793.84	0.430488	2856.84	0.404757	2919.84	0.379026	2982.84	0.353295	3045.84	0.327565	3108.84	0.301834	3171.84	0.276103	3234.84	0.250372	3297.84	0.224641	3360.84	0.198911	3423.84	0.17318	3486.84	0.147449	3549.84	0.121718	3612.84	0.0959876	3675.84	0.0702568	3738.84	0.044526	3801.84	0.0187952	3864.84	-0.00693558	3927.84	-0.0326664	3990.84
480	0.464356	2821.84	0.438625	2884.84	0.412895	2947.84	0.387164	3010.84	0.361433	3073.84	0.335702	3136.84	0.309971	3199.84	0.284241	3262.84	0.25851	3325.84	0.232779	3388.84	0.207048	3451.84	0.181317	3514.84	0.155587	3577.84	0.129856	3640.84	0.104125	3703.84	0.0783943	3766.84	0.0526635	3829.84	0.0269327	3892.84	0.00120196	3955.84	-0.0245288	4018.84
490	0.472494	2849.84	0.446763	2912.84	0.421032	2975.84	0.395301	3038.84	0.36957	3101.84	0.34384	3164.84	0.318109	3227.84	0.292378	3290.84	0.266647	3353.84	0.240917	3416.84	0.215186	3479.84	0.189455	3542.84	0.163724	3605.84	0.137993	3668.84	0.112263	3731.84	0.0865319	3794.84	0.0608011	3857.84	0.0350703	3920.84	0.0093395	3983.84	-0.0163913	4046.84
500	0.480631	2877.84	0.4549	2940.84	0.42917	3003.84	0.403439	3066.84	0.377708	3129.84	0.351977	3192.84	0.326246	3255.84	0.300516	3318.84	0.274785	3381.84	0.249054	3444.84	0.223323	3507.84	0.197593	3570.84	0.171862	3633.84	0.146131	3696.84	0.1204	3759.84	0.0946694	3822.84	0.0689386	3885.84	0.0432078	3948.84	0.017477	4011.84	-0.00825374	4074.84
510	0.488769	2905.84	0.463038	2968.84	0.437307	3031.84	0.411576	3094.84	0.385846	3157.84	0.360115	3220.84	0.334384	3283.84	0.308653	3346.84	0.282922	3409.84	0.257192	3472.84	0.231461	3535.84	0.20573	3598.84	0.179999	3661.84	0.154269	3724.84	0.128538	3787.84	0.102807	3850.84	0.0770762	3913.84	0.0513454	3976.84	0.0256146	4039.84	-0.000116202	4102.84
520	0.496906	2933.84	0.471175	2996.84	0.445445	3059.84	0.419714	3122.84	0.393983	3185.84	0.368252	3248.84	0.342522	3311.84	0.316791	3374.84	0.29106	3437.84	0.265329	3500.84	0.239598	3563.84	0.213868	3626.84	0.188137	3689.84	0.162406	3752.84	0.136675	3815.84	0.110944	3878.84	0.0852137	3941.84	0.0594829	4004.84	0.0337521	4067.84	0.00802134	4130.84
530	0.505044	2961.84	0.479313	3024.84	0.453582	3087.84	0.427851	3150.84	0.402121	3213.84	0.37639	3276.84	0.350659	3339.84	0.324928	3402.84	0.299198	3465.84	0.273467	3528.84	0.247736	3591.84	0.222005	3654.84	0.196274	3717.84	0.170544	3780.84	0.144813	3843.84	0.119082	3906.84	0.0933512	3969.84	0.0676205	4032.84	0.0418897	4095.84	0.0161589	4158.84
540	0.513181	2989.84	0.487451	3052.84	0.46172	3115.84	0.435989	3178.84	0.410258	3241.84	0.384527	3304.84	0.358797	3367.84	0.333066	3430.84	0.307335	3493.84	0.281604	3556.84	0.255873	3619.84	0.230143	3682.84	0.204412	3745.84	0.178681	3808.84	0.15295	3871.84	0.12722	3934.84	0.101489	3997.84	0.075758	4060.84	0.0500272	4123.84	0.0242964	4186.84
550	0.521319	3017.84	0.495588	3080.84	0.469857	3143.84	0.444127	3206.84	0.418396	3269.84	0.392665	3332.84	0.366934	3395.84	0.341203	3458.84	0.315473	3521.84	0.289742	3584.84	0.264011	3647.84	0.23828	3710.84	0.212549	3773.84	0.186819	3836.84	0.161088	3899.84	0.135357	3962.84	0.109626	4025.84	0.0838955	4088.84	0.0581648	4151.84	0.032434	4214.84
Min	Carbohydrates	Fat total	Protein
1975.56	410	260	302.8
Protein	312.8
		100		110		120		130		140		150		160		170		180		190		200		210		220		230		240		250		260		270		280		290
360	0.409585	2513.84	0.383855	2576.84	0.358124	2639.84	0.332393	2702.84	0.306662	2765.84	0.280931	2828.84	0.255201	2891.84	0.22947	2954.84	0.203739	3017.84	0.178008	3080.84	0.152278	3143.84	0.126547	3206.84	0.100816	3269.84	0.0750852	3332.84	0.0493544	3395.84	0.0236236	3458.84	-0.00210715	3521.84	-0.0278379	3584.84	-0.0535687	3647.84	-0.0792995	3710.84
370	0.417723	2541.84	0.391992	2604.84	0.366261	2667.84	0.340531	2730.84	0.3148	2793.84	0.289069	2856.84	0.263338	2919.84	0.237607	2982.84	0.211877	3045.84	0.186146	3108.84	0.160415	3171.84	0.134684	3234.84	0.108954	3297.84	0.0832227	3360.84	0.057492	3423.84	0.0317612	3486.84	0.00603039	3549.84	-0.0197004	3612.84	-0.0454312	3675.84	-0.071162	3738.84
380	0.42586	2569.84	0.40013	2632.84	0.374399	2695.84	0.348668	2758.84	0.322937	2821.84	0.297207	2884.84	0.271476	2947.84	0.245745	3010.84	0.220014	3073.84	0.194283	3136.84	0.168553	3199.84	0.142822	3262.84	0.117091	3325.84	0.0913603	3388.84	0.0656295	3451.84	0.0398987	3514.84	0.0141679	3577.84	-0.0115629	3640.84	-0.0372936	3703.84	-0.0630244	3766.84
390	0.433998	2597.84	0.408267	2660.84	0.382536	2723.84	0.356806	2786.84	0.331075	2849.84	0.305344	2912.84	0.279613	2975.84	0.253883	3038.84	0.228152	3101.84	0.202421	3164.84	0.17669	3227.84	0.150959	3290.84	0.125229	3353.84	0.0994978	3416.84	0.073767	3479.84	0.0480363	3542.84	0.0223055	3605.84	-0.00342531	3668.84	-0.0291561	3731.84	-0.0548869	3794.84
400	0.442136	2625.84	0.416405	2688.84	0.390674	2751.84	0.364943	2814.84	0.339212	2877.84	0.313482	2940.84	0.287751	3003.84	0.26202	3066.84	0.236289	3129.84	0.210559	3192.84	0.184828	3255.84	0.159097	3318.84	0.133366	3381.84	0.107635	3444.84	0.0819046	3507.84	0.0561738	3570.84	0.030443	3633.84	0.00471223	3696.84	-0.0210186	3759.84	-0.0467493	3822.84
410	0.450273	2653.84	0.424542	2716.84	0.398812	2779.84	0.373081	2842.84	0.34735	2905.84	0.321619	2968.84	0.295888	3031.84	0.270158	3094.84	0.244427	3157.84	0.218696	3220.84	0.192965	3283.84	0.167234	3346.84	0.141504	3409.84	0.115773	3472.84	0.0900421	3535.84	0.0643113	3598.84	0.0385806	3661.84	0.0128498	3724.84	-0.012881	3787.84	-0.0386118	3850.84
420	0.458411	2681.84	0.43268	2744.84	0.406949	2807.84	0.381218	2870.84	0.355488	2933.84	0.329757	2996.84	0.304026	3059.84	0.278295	3122.84	0.252564	3185.84	0.226834	3248.84	0.201103	3311.84	0.175372	3374.84	0.149641	3437.84	0.12391	3500.84	0.0981797	3563.84	0.0724489	3626.84	0.0467181	3689.84	0.0209873	3752.84	-0.00474347	3815.84	-0.0304743	3878.84
430	0.466548	2709.84	0.440817	2772.84	0.415087	2835.84	0.389356	2898.84	0.363625	2961.84	0.337894	3024.84	0.312163	3087.84	0.286433	3150.84	0.260702	3213.84	0.234971	3276.84	0.20924	3339.84	0.18351	3402.84	0.157779	3465.84	0.132048	3528.84	0.106317	3591.84	0.0805864	3654.84	0.0548556	3717.84	0.0291249	3780.84	0.00339407	3843.84	-0.0223367	3906.84
440	0.474686	2737.84	0.448955	2800.84	0.423224	2863.84	0.397493	2926.84	0.371763	2989.84	0.346032	3052.84	0.320301	3115.84	0.29457	3178.84	0.268839	3241.84	0.243109	3304.84	0.217378	3367.84	0.191647	3430.84	0.165916	3493.84	0.140186	3556.84	0.114455	3619.84	0.088724	3682.84	0.0629932	3745.84	0.0372624	3808.84	0.0115316	3871.84	-0.0141992	3934.84
450	0.482823	2765.84	0.457093	2828.84	0.431362	2891.84	0.405631	2954.84	0.3799	3017.84	0.354169	3080.84	0.328439	3143.84	0.302708	3206.84	0.276977	3269.84	0.251246	3332.84	0.225515	3395.84	0.199785	3458.84	0.174054	3521.84	0.148323	3584.84	0.122592	3647.84	0.0968615	3710.84	0.0711307	3773.84	0.0453999	3836.84	0.0196692	3899.84	-0.00606163	3962.84
460	0.490961	2793.84	0.46523	2856.84	0.439499	2919.84	0.413768	2982.84	0.388038	3045.84	0.362307	3108.84	0.336576	3171.84	0.310845	3234.84	0.285115	3297.84	0.259384	3360.84	0.233653	3423.84	0.207922	3486.84	0.182191	3549.84	0.156461	3612.84	0.13073	3675.84	0.104999	3738.84	0.0792683	3801.84	0.0535375	3864.84	0.0278067	3927.84	0.00207591	3990.84
470	0.499098	2821.84	0.473368	2884.84	0.447637	2947.84	0.421906	3010.84	0.396175	3073.84	0.370444	3136.84	0.344714	3199.84	0.318983	3262.84	0.293252	3325.84	0.267521	3388.84	0.241791	3451.84	0.21606	3514.84	0.190329	3577.84	0.164598	3640.84	0.138867	3703.84	0.113137	3766.84	0.0874058	3829.84	0.061675	3892.84	0.0359442	3955.84	0.0102135	4018.84
480	0.507236	2849.84	0.481505	2912.84	0.455774	2975.84	0.430044	3038.84	0.404313	3101.84	0.378582	3164.84	0.352851	3227.84	0.32712	3290.84	0.30139	3353.84	0.275659	3416.84	0.249928	3479.84	0.224197	3542.84	0.198466	3605.84	0.172736	3668.84	0.147005	3731.84	0.121274	3794.84	0.0955434	3857.84	0.0698126	3920.84	0.0440818	3983.84	0.018351	4046.84
490	0.515373	2877.84	0.489643	2940.84	0.463912	3003.84	0.438181	3066.84	0.41245	3129.84	0.38672	3192.84	0.360989	3255.84	0.335258	3318.84	0.309527	3381.84	0.283796	3444.84	0.258066	3507.84	0.232335	3570.84	0.206604	3633.84	0.180873	3696.84	0.155142	3759.84	0.129412	3822.84	0.103681	3885.84	0.0779501	3948.84	0.0522193	4011.84	0.0264885	4074.84
500	0.523511	2905.84	0.49778	2968.84	0.472049	3031.84	0.446319	3094.84	0.420588	3157.84	0.394857	3220.84	0.369126	3283.84	0.343396	3346.84	0.317665	3409.84	0.291934	3472.84	0.266203	3535.84	0.240472	3598.84	0.214742	3661.84	0.189011	3724.84	0.16328	3787.84	0.137549	3850.84	0.111818	3913.84	0.0860876	3976.84	0.0603569	4039.84	0.0346261	4102.84
510	0.531649	2933.84	0.505918	2996.84	0.480187	3059.84	0.454456	3122.84	0.428725	3185.84	0.402995	3248.84	0.377264	3311.84	0.351533	3374.84	0.325802	3437.84	0.300071	3500.84	0.274341	3563.84	0.24861	3626.84	0.222879	3689.84	0.197148	3752.84	0.171418	3815.84	0.145687	3878.84	0.119956	3941.84	0.0942252	4004.84	0.0684944	4067.84	0.0427636	4130.84
520	0.539786	2961.84	0.514055	3024.84	0.488325	3087.84	0.462594	3150.84	0.436863	3213.84	0.411132	3276.84	0.385401	3339.84	0.359671	3402.84	0.33394	3465.84	0.308209	3528.84	0.282478	3591.84	0.256747	3654.84	0.231017	3717.84	0.205286	3780.84	0.179555	3843.84	0.153824	3906.84	0.128094	3969.84	0.102363	4032.84	0.0766319	4095.84	0.0509012	4158.84
530	0.547924	2989.84	0.522193	3052.84	0.496462	3115.84	0.470731	3178.84	0.445	3241.84	0.41927	3304.84	0.393539	3367.84	0.367808	3430.84	0.342077	3493.84	0.316347	3556.84	0.290616	3619.84	0.264885	3682.84	0.239154	3745.84	0.213423	3808.84	0.187693	3871.84	0.161962	3934.84	0.136231	3997.84	0.1105	4060.84	0.0847695	4123.84	0.0590387	4186.84
540	0.556061	3017.84	0.53033	3080.84	0.5046	3143.84	0.478869	3206.84	0.453138	3269.84	0.427407	3332.84	0.401676	3395.84	0.375946	3458.84	0.350215	3521.84	0.324484	3584.84	0.298753	3647.84	0.273023	3710.84	0.247292	3773.84	0.221561	3836.84	0.19583	3899.84	0.170099	3962.84	0.144369	4025.84	0.118638	4088.84	0.092907	4151.84	0.0671762	4214.84
550	0.564199	3045.84	0.538468	3108.84	0.512737	3171.84	0.487006	3234.84	0.461276	3297.84	0.435545	3360.84	0.409814	3423.84	0.384083	3486.84	0.358352	3549.84	0.332622	3612.84	0.306891	3675.84	0.28116	3738.84	0.255429	3801.84	0.229699	3864.84	0.203968	3927.84	0.178237	3990.84	0.152506	4053.84	0.126775	4116.84	0.101045	4179.84	0.0753138	4242.84
Min	Carbohydrates	Fat total	Protein
2155.56	420	280	312.8
Protein	322.8
		100		110		120		130		140		150		160		170		180		190		200		210		220		230		240		250		260		270		280		290
360	0.452465	2541.84	0.426734	2604.84	0.401004	2667.84	0.375273	2730.84	0.349542	2793.84	0.323811	2856.84	0.298081	2919.84	0.27235	2982.84	0.246619	3045.84	0.220888	3108.84	0.195157	3171.84	0.169427	3234.84	0.143696	3297.84	0.117965	3360.84	0.0922342	3423.84	0.0665035	3486.84	0.0407727	3549.84	0.0150419	3612.84	-0.0106889	3675.84	-0.0364197	3738.84
370	0.460603	2569.84	0.434872	2632.84	0.409141	2695.84	0.38341	2758.84	0.35768	2821.84	0.331949	2884.84	0.306218	2947.84	0.280487	3010.84	0.254756	3073.84	0.229026	3136.84	0.203295	3199.84	0.177564	3262.84	0.151833	3325.84	0.126103	3388.84	0.100372	3451.84	0.074641	3514.84	0.0489102	3577.84	0.0231794	3640.84	-0.00255136	3703.84	-0.0282821	3766.84
380	0.46874	2597.84	0.44301	2660.84	0.417279	2723.84	0.391548	2786.84	0.365817	2849.84	0.340086	2912.84	0.314356	2975.84	0.288625	3038.84	0.262894	3101.84	0.237163	3164.84	0.211432	3227.84	0.185702	3290.84	0.159971	3353.84	0.13424	3416.84	0.108509	3479.84	0.0827785	3542.84	0.0570478	3605.84	0.031317	3668.84	0.00558618	3731.84	-0.0201446	3794.84
390	0.476878	2625.84	0.451147	2688.84	0.425416	2751.84	0.399686	2814.84	0.373955	2877.84	0.348224	2940.84	0.322493	3003.84	0.296762	3066.84	0.271032	3129.84	0.245301	3192.84	0.21957	3255.84	0.193839	3318.84	0.168108	3381.84	0.142378	3444.84	0.116647	3507.84	0.0909161	3570.84	0.0651853	3633.84	0.0394545	3696.84	0.0137237	3759.84	-0.0120071	3822.84
400	0.485015	2653.84	0.459285	2716.84	0.433554	2779.84	0.407823	2842.84	0.382092	2905.84	0.356361	2968.84	0.330631	3031.84	0.3049	3094.84	0.279169	3157.84	0.253438	3220.84	0.227708	3283.84	0.201977	3346.84	0.176246	3409.84	0.150515	3472.84	0.124784	3535.84	0.0990536	3598.84	0.0733228	3661.84	0.047592	3724.84	0.0218613	3787.84	-0.00386952	3850.84
410	0.493153	2681.84	0.467422	2744.84	0.441691	2807.84	0.415961	2870.84	0.39023	2933.84	0.364499	2996.84	0.338768	3059.84	0.313037	3122.84	0.287307	3185.84	0.261576	3248.84	0.235845	3311.84	0.210114	3374.84	0.184384	3437.84	0.158653	3500.84	0.132922	3563.84	0.107191	3626.84	0.0814604	3689.84	0.0557296	3752.84	0.0299988	3815.84	0.00426802	3878.84
420	0.50129	2709.84	0.47556	2772.84	0.449829	2835.84	0.424098	2898.84	0.398367	2961.84	0.372637	3024.84	0.346906	3087.84	0.321175	3150.84	0.295444	3213.84	0.269713	3276.84	0.243983	3339.84	0.218252	3402.84	0.192521	3465.84	0.16679	3528.84	0.141059	3591.84	0.115329	3654.84	0.0895979	3717.84	0.0638671	3780.84	0.0381363	3843.84	0.0124056	3906.84
430	0.509428	2737.84	0.483697	2800.84	0.457966	2863.84	0.432236	2926.84	0.406505	2989.84	0.380774	3052.84	0.355043	3115.84	0.329313	3178.84	0.303582	3241.84	0.277851	3304.84	0.25212	3367.84	0.226389	3430.84	0.200659	3493.84	0.174928	3556.84	0.149197	3619.84	0.123466	3682.84	0.0977355	3745.84	0.0720047	3808.84	0.0462739	3871.84	0.0205431	3934.84
440	0.517566	2765.84	0.491835	2828.84	0.466104	2891.84	0.440373	2954.84	0.414642	3017.84	0.388912	3080.84	0.363181	3143.84	0.33745	3206.84	0.311719	3269.84	0.285989	3332.84	0.260258	3395.84	0.234527	3458.84	0.208796	3521.84	0.183065	3584.84	0.157335	3647.84	0.131604	3710.84	0.105873	3773.84	0.0801422	3836.84	0.0544114	3899.84	0.0286806	3962.84
450	0.525703	2793.84	0.499972	2856.84	0.474242	2919.84	0.448511	2982.84	0.42278	3045.84	0.397049	3108.84	0.371318	3171.84	0.345588	3234.84	0.319857	3297.84	0.294126	3360.84	0.268395	3423.84	0.242664	3486.84	0.216934	3549.84	0.191203	3612.84	0.165472	3675.84	0.139741	3738.84	0.114011	3801.84	0.0882798	3864.84	0.062549	3927.84	0.0368182	3990.84
460	0.533841	2821.84	0.50811	2884.84	0.482379	2947.84	0.456648	3010.84	0.430918	3073.84	0.405187	3136.84	0.379456	3199.84	0.353725	3262.84	0.327994	3325.84	0.302264	3388.84	0.276533	3451.84	0.250802	3514.84	0.225071	3577.84	0.19934	3640.84	0.17361	3703.84	0.147879	3766.84	0.122148	3829.84	0.0964173	3892.84	0.0706865	3955.84	0.0449557	4018.84
470	0.541978	2849.84	0.516247	2912.84	0.490517	2975.84	0.464786	3038.84	0.439055	3101.84	0.413324	3164.84	0.387593	3227.84	0.361863	3290.84	0.336132	3353.84	0.310401	3416.84	0.28467	3479.84	0.25894	3542.84	0.233209	3605.84	0.207478	3668.84	0.181747	3731.84	0.156016	3794.84	0.130286	3857.84	0.104555	3920.84	0.0788241	3983.84	0.0530933	4046.84
480	0.550116	2877.84	0.524385	2940.84	0.498654	3003.84	0.472923	3066.84	0.447193	3129.84	0.421462	3192.84	0.395731	3255.84	0.37	3318.84	0.344269	3381.84	0.318539	3444.84	0.292808	3507.84	0.267077	3570.84	0.241346	3633.84	0.215616	3696.84	0.189885	3759.84	0.164154	3822.84	0.138423	3885.84	0.112692	3948.84	0.0869616	4011.84	0.0612308	4074.84
490	0.558253	2905.84	0.532522	2968.84	0.506792	3031.84	0.481061	3094.84	0.45533	3157.84	0.429599	3220.84	0.403869	3283.84	0.378138	3346.84	0.352407	3409.84	0.326676	3472.84	0.300945	3535.84	0.275215	3598.84	0.249484	3661.84	0.223753	3724.84	0.198022	3787.84	0.172291	3850.84	0.146561	3913.84	0.12083	3976.84	0.0950991	4039.84	0.0693684	4102.84
500	0.566391	2933.84	0.54066	2996.84	0.514929	3059.84	0.489198	3122.84	0.463468	3185.84	0.437737	3248.84	0.412006	3311.84	0.386275	3374.84	0.360545	3437.84	0.334814	3500.84	0.309083	3563.84	0.283352	3626.84	0.257621	3689.84	0.231891	3752.84	0.20616	3815.84	0.180429	3878.84	0.154698	3941.84	0.128967	4004.84	0.103237	4067.84	0.0775059	4130.84
510	0.574528	2961.84	0.548798	3024.84	0.523067	3087.84	0.497336	3150.84	0.471605	3213.84	0.445874	3276.84	0.420144	3339.84	0.394413	3402.84	0.368682	3465.84	0.342951	3528.84	0.317221	3591.84	0.29149	3654.84	0.265759	3717.84	0.240028	3780.84	0.214297	3843.84	0.188567	3906.84	0.162836	3969.84	0.137105	4032.84	0.111374	4095.84	0.0856434	4158.84
520	0.582666	2989.84	0.556935	3052.84	0.531204	3115.84	0.505474	3178.84	0.479743	3241.84	0.454012	3304.84	0.428281	3367.84	0.40255	3430.84	0.37682	3493.84	0.351089	3556.84	0.325358	3619.84	0.299627	3682.84	0.273896	3745.84	0.248166	3808.84	0.222435	3871.84	0.196704	3934.84	0.170973	3997.84	0.145243	4060.84	0.119512	4123.84	0.093781	4186.84
530	0.590803	3017.84	0.565073	3080.84	0.539342	3143.84	0.513611	3206.84	0.48788	3269.84	0.46215	3332.84	0.436419	3395.84	0.410688	3458.84	0.384957	3521.84	0.359226	3584.84	0.333496	3647.84	0.307765	3710.84	0.282034	3773.84	0.256303	3836.84	0.230572	3899.84	0.204842	3962.84	0.179111	4025.84	0.15338	4088.84	0.127649	4151.84	0.101919	4214.84
540	0.598941	3045.84	0.57321	3108.84	0.547479	3171.84	0.521749	3234.84	0.496018	3297.84	0.470287	3360.84	0.444556	3423.84	0.418825	3486.84	0.393095	3549.84	0.367364	3612.84	0.341633	3675.84	0.315902	3738.84	0.290172	3801.84	0.264441	3864.84	0.23871	3927.84	0.212979	3990.84	0.187248	4053.84	0.161518	4116.84	0.135787	4179.84	0.110056	4242.84
550	0.607079	3073.84	0.581348	3136.84	0.555617	3199.84	0.529886	3262.84	0.504155	3325.84	0.478425	3388.84	0.452694	3451.84	0.426963	3514.84	0.401232	3577.84	0.375501	3640.84	0.349771	3703.84	0.32404	3766.84	0.298309	3829.84	0.272578	3892.84	0.246848	3955.84	0.221117	4018.84	0.195386	4081.84	0.169655	4144.84	0.143924	4207.84	0.118194	4270.84
Min	Carbohydrates	Fat total	Protein
2365.56	400	290	322.8
Protein	332.8
		100		110		120		130		140		150		160		170		180		190		200		210		220		230		240		250		260		270		280		290
360	0.495345	2569.84	0.469614	2632.84	0.443883	2695.84	0.418153	2758.84	0.392422	2821.84	0.366691	2884.84	0.34096	2947.84	0.31523	3010.84	0.289499	3073.84	0.263768	3136.84	0.238037	3199.84	0.212306	3262.84	0.186576	3325.84	0.160845	3388.84	0.135114	3451.84	0.109383	3514.84	0.0836525	3577.84	0.0579217	3640.84	0.0321909	3703.84	0.00646013	3766.84
370	0.503483	2597.84	0.477752	2660.84	0.452021	2723.84	0.42629	2786.84	0.400559	2849.84	0.374829	2912.84	0.349098	2975.84	0.323367	3038.84	0.297636	3101.84	0.271906	3164.84	0.246175	3227.84	0.220444	3290.84	0.194713	3353.84	0.168982	3416.84	0.143252	3479.84	0.117521	3542.84	0.09179	3605.84	0.0660592	3668.84	0.0403285	3731.84	0.0145977	3794.84
380	0.51162	2625.84	0.485889	2688.84	0.460159	2751.84	0.434428	2814.84	0.408697	2877.84	0.382966	2940.84	0.357235	3003.84	0.331505	3066.84	0.305774	3129.84	0.280043	3192.84	0.254312	3255.84	0.228582	3318.84	0.202851	3381.84	0.17712	3444.84	0.151389	3507.84	0.125658	3570.84	0.0999276	3633.84	0.0741968	3696.84	0.048466	3759.84	0.0227352	3822.84
390	0.519758	2653.84	0.494027	2716.84	0.468296	2779.84	0.442565	2842.84	0.416835	2905.84	0.391104	2968.84	0.365373	3031.84	0.339642	3094.84	0.313911	3157.84	0.288181	3220.84	0.26245	3283.84	0.236719	3346.84	0.210988	3409.84	0.185257	3472.84	0.159527	3535.84	0.133796	3598.84	0.108065	3661.84	0.0823343	3724.84	0.0566035	3787.84	0.0308728	3850.84
400	0.527895	2681.84	0.502164	2744.84	0.476434	2807.84	0.450703	2870.84	0.424972	2933.84	0.399241	2996.84	0.373511	3059.84	0.34778	3122.84	0.322049	3185.84	0.296318	3248.84	0.270587	3311.84	0.244857	3374.84	0.219126	3437.84	0.193395	3500.84	0.167664	3563.84	0.141933	3626.84	0.116203	3689.84	0.0904719	3752.84	0.0647411	3815.84	0.0390103	3878.84
410	0.536033	2709.84	0.510302	2772.84	0.484571	2835.84	0.45884	2898.84	0.43311	2961.84	0.407379	3024.84	0.381648	3087.84	0.355917	3150.84	0.330186	3213.84	0.304456	3276.84	0.278725	3339.84	0.252994	3402.84	0.227263	3465.84	0.201533	3528.84	0.175802	3591.84	0.150071	3654.84	0.12434	3717.84	0.0986094	3780.84	0.0728786	3843.84	0.0471478	3906.84
420	0.54417	2737.84	0.51844	2800.84	0.492709	2863.84	0.466978	2926.84	0.441247	2989.84	0.415516	3052.84	0.389786	3115.84	0.364055	3178.84	0.338324	3241.84	0.312593	3304.84	0.286862	3367.84	0.261132	3430.84	0.235401	3493.84	0.20967	3556.84	0.183939	3619.84	0.158209	3682.84	0.132478	3745.84	0.106747	3808.84	0.0810162	3871.84	0.0552854	3934.84
430	0.552308	2765.84	0.526577	2828.84	0.500846	2891.84	0.475115	2954.84	0.449385	3017.84	0.423654	3080.84	0.397923	3143.84	0.372192	3206.84	0.346462	3269.84	0.320731	3332.84	0.295	3395.84	0.269269	3458.84	0.243538	3521.84	0.217808	3584.84	0.192077	3647.84	0.166346	3710.84	0.140615	3773.84	0.114884	3836.84	0.0891537	3899.84	0.0634229	3962.84
440	0.560445	2793.84	0.534715	2856.84	0.508984	2919.84	0.483253	2982.84	0.457522	3045.84	0.431791	3108.84	0.406061	3171.84	0.38033	3234.84	0.354599	3297.84	0.328868	3360.84	0.303138	3423.84	0.277407	3486.84	0.251676	3549.84	0.225945	3612.84	0.200214	3675.84	0.174484	3738.84	0.148753	3801.84	0.123022	3864.84	0.0972913	3927.84	0.0715605	3990.84
450	0.568583	2821.84	0.542852	2884.84	0.517121	2947.84	0.491391	3010.84	0.46566	3073.84	0.439929	3136.84	0.414198	3199.84	0.388467	3262.84	0.362737	3325.84	0.337006	3388.84	0.311275	3451.84	0.285544	3514.84	0.259814	3577.84	0.234083	3640.84	0.208352	3703.84	0.182621	3766.84	0.15689	3829.84	0.13116	3892.84	0.105429	3955.84	0.079698	4018.84
460	0.57672	2849.84	0.55099	2912.84	0.525259	2975.84	0.499528	3038.84	0.473797	3101.84	0.448067	3164.84	0.422336	3227.84	0.396605	3290.84	0.370874	3353.84	0.345143	3416.84	0.319413	3479.84	0.293682	3542.84	0.267951	3605.84	0.24222	3668.84	0.216489	3731.84	0.190759	3794.84	0.165028	3857.84	0.139297	3920.84	0.113566	3983.84	0.0878356	4046.84
470	0.584858	2877.84	0.559127	2940.84	0.533396	3003.84	0.507666	3066.84	0.481935	3129.84	0.456204	3192.84	0.430473	3255.84	0.404743	3318.84	0.379012	3381.84	0.353281	3444.84	0.32755	3507.84	0.301819	3570.84	0.276089	3633.84	0.250358	3696.84	0.224627	3759.84	0.198896	3822.84	0.173165	3885.84	0.147435	3948.84	0.121704	4011.84	0.0959731	4074.84
480	0.592996	2905.84	0.567265	2968.84	0.541534	3031.84	0.515803	3094.84	0.490072	3157.84	0.464342	3220.84	0.438611	3283.84	0.41288	3346.84	0.387149	3409.84	0.361418	3472.84	0.335688	3535.84	0.309957	3598.84	0.284226	3661.84	0.258495	3724.84	0.232765	3787.84	0.207034	3850.84	0.181303	3913.84	0.155572	3976.84	0.129841	4039.84	0.104111	4102.84
490	0.601133	2933.84	0.575402	2996.84	0.549672	3059.84	0.523941	3122.84	0.49821	3185.84	0.472479	3248.84	0.446748	3311.84	0.421018	3374.84	0.395287	3437.84	0.369556	3500.84	0.343825	3563.84	0.318094	3626.84	0.292364	3689.84	0.266633	3752.84	0.240902	3815.84	0.215171	3878.84	0.189441	3941.84	0.16371	4004.84	0.137979	4067.84	0.112248	4130.84
500	0.609271	2961.84	0.58354	3024.84	0.557809	3087.84	0.532078	3150.84	0.506348	3213.84	0.480617	3276.84	0.454886	3339.84	0.429155	3402.84	0.403424	3465.84	0.377694	3528.84	0.351963	3591.84	0.326232	3654.84	0.300501	3717.84	0.27477	3780.84	0.24904	3843.84	0.223309	3906.84	0.197578	3969.84	0.171847	4032.84	0.146117	4095.84	0.120386	4158.84
510	0.617408	2989.84	0.591677	3052.84	0.565947	3115.84	0.540216	3178.84	0.514485	3241.84	0.488754	3304.84	0.463023	3367.84	0.437293	3430.84	0.411562	3493.84	0.385831	3556.84	0.3601	3619.84	0.33437	3682.84	0.308639	3745.84	0.282908	3808.84	0.257177	3871.84	0.231446	3934.84	0.205716	3997.84	0.179985	4060.84	0.154254	4123.84	0.128523	4186.84
520	0.625546	3017.84	0.599815	3080.84	0.574084	3143.84	0.548353	3206.84	0.522623	3269.84	0.496892	3332.84	0.471161	3395.84	0.44543	3458.84	0.419699	3521.84	0.393969	3584.84	0.368238	3647.84	0.342507	3710.84	0.316776	3773.84	0.291046	3836.84	0.265315	3899.84	0.239584	3962.84	0.213853	4025.84	0.188122	4088.84	0.162392	4151.84	0.136661	4214.84
530	0.633683	3045.84	0.607952	3108.84	0.582222	3171.84	0.556491	3234.84	0.53076	3297.84	0.505029	3360.84	0.479299	3423.84	0.453568	3486.84	0.427837	3549.84	0.402106	3612.84	0.376375	3675.84	0.350645	3738.84	0.324914	3801.84	0.299183	3864.84	0.273452	3927.84	0.247721	3990.84	0.221991	4053.84	0.19626	4116.84	0.170529	4179.84	0.144798	4242.84
540	0.641821	3073.84	0.61609	3136.84	0.590359	3199.84	0.564628	3262.84	0.538898	3325.84	0.513167	3388.84	0.487436	3451.84	0.461705	3514.84	0.435975	3577.84	0.410244	3640.84	0.384513	3703.84	0.358782	3766.84	0.333051	3829.84	0.307321	3892.84	0.28159	3955.84	0.255859	4018.84	0.230128	4081.84	0.204397	4144.84	0.178667	4207.84	0.152936	4270.84
550	0.649958	3101.84	0.624228	3164.84	0.598497	3227.84	0.572766	3290.84	0.547035	3353.84	0.521304	3416.84	0.495574	3479.84	0.469843	3542.84	0.444112	3605.84	0.418381	3668.84	0.392651	3731.84	0.36692	3794.84	0.341189	3857.84	0.315458	3920.84	0.289727	3983.84	0.263997	4046.84	0.238266	4109.84	0.212535	4172.84	0.186804	4235.84	0.161073	4298.84
Min	Carbohydrates	Fat total	Protein
999999	400	290	322.8
Protein	342.8
		100		110		120		130		140		150		160		170		180		190		200		210		220		230		240		250		260		270		280		290
360	0.538225	2597.84	0.512494	2660.84	0.486763	2723.84	0.461033	2786.84	0.435302	2849.84	0.409571	2912.84	0.38384	2975.84	0.358109	3038.84	0.332379	3101.84	0.306648	3164.84	0.280917	3227.84	0.255186	3290.84	0.229455	3353.84	0.203725	3416.84	0.177994	3479.84	0.152263	3542.84	0.126532	3605.84	0.100802	3668.84	0.0750707	3731.84	0.04934	3794.84
370	0.546362	2625.84	0.520632	2688.84	0.494901	2751.84	0.46917	2814.84	0.443439	2877.84	0.417708	2940.84	0.391978	3003.84	0.366247	3066.84	0.340516	3129.84	0.314785	3192.84	0.289055	3255.84	0.263324	3318.84	0.237593	3381.84	0.211862	3444.84	0.186131	3507.84	0.160401	3570.84	0.13467	3633.84	0.108939	3696.84	0.0832083	3759.84	0.0574775	3822.84
380	0.5545	2653.84	0.528769	2716.84	0.503038	2779.84	0.477308	2842.84	0.451577	2905.84	0.425846	2968.84	0.400115	3031.84	0.374384	3094.84	0.348654	3157.84	0.322923	3220.84	0.297192	3283.84	0.271461	3346.84	0.245731	3409.84	0.22	3472.84	0.194269	3535.84	0.168538	3598.84	0.142807	3661.84	0.117077	3724.84	0.0913458	3787.84	0.065615	3850.84
390	0.562638	2681.84	0.536907	2744.84	0.511176	2807.84	0.485445	2870.84	0.459714	2933.84	0.433984	2996.84	0.408253	3059.84	0.382522	3122.84	0.356791	3185.84	0.33106	3248.84	0.30533	3311.84	0.279599	3374.84	0.253868	3437.84	0.228137	3500.84	0.202407	3563.84	0.176676	3626.84	0.150945	3689.84	0.125214	3752.84	0.0994834	3815.84	0.0737526	3878.84
400	0.570775	2709.84	0.545044	2772.84	0.519313	2835.84	0.493583	2898.84	0.467852	2961.84	0.442121	3024.84	0.41639	3087.84	0.39066	3150.84	0.364929	3213.84	0.339198	3276.84	0.313467	3339.84	0.287736	3402.84	0.262006	3465.84	0.236275	3528.84	0.210544	3591.84	0.184813	3654.84	0.159082	3717.84	0.133352	3780.84	0.107621	3843.84	0.0818901	3906.84
410	0.578913	2737.84	0.553182	2800.84	0.527451	2863.84	0.50172	2926.84	0.475989	2989.84	0.450259	3052.84	0.424528	3115.84	0.398797	3178.84	0.373066	3241.84	0.347336	3304.84	0.321605	3367.84	0.295874	3430.84	0.270143	3493.84	0.244412	3556.84	0.218682	3619.84	0.192951	3682.84	0.16722	3745.84	0.141489	3808.84	0.115758	3871.84	0.0900277	3934.84
420	0.58705	2765.84	0.561319	2828.84	0.535589	2891.84	0.509858	2954.84	0.484127	3017.84	0.458396	3080.84	0.432665	3143.84	0.406935	3206.84	0.381204	3269.84	0.355473	3332.84	0.329742	3395.84	0.304011	3458.84	0.278281	3521.84	0.25255	3584.84	0.226819	3647.84	0.201088	3710.84	0.175358	3773.84	0.149627	3836.84	0.123896	3899.84	0.0981652	3962.84
430	0.595188	2793.84	0.569457	2856.84	0.543726	2919.84	0.517995	2982.84	0.492265	3045.84	0.466534	3108.84	0.440803	3171.84	0.415072	3234.84	0.389341	3297.84	0.363611	3360.84	0.33788	3423.84	0.312149	3486.84	0.286418	3549.84	0.260687	3612.84	0.234957	3675.84	0.209226	3738.84	0.183495	3801.84	0.157764	3864.84	0.132034	3927.84	0.106303	3990.84
440	0.603325	2821.84	0.577594	2884.84	0.551864	2947.84	0.526133	3010.84	0.500402	3073.84	0.474671	3136.84	0.448941	3199.84	0.42321	3262.84	0.397479	3325.84	0.371748	3388.84	0.346017	3451.84	0.320287	3514.84	0.294556	3577.84	0.268825	3640.84	0.243094	3703.84	0.217363	3766.84	0.191633	3829.84	0.165902	3892.84	0.140171	3955.84	0.11444	4018.84
450	0.611463	2849.84	0.585732	2912.84	0.560001	2975.84	0.53427	3038.84	0.50854	3101.84	0.482809	3164.84	0.457078	3227.84	0.431347	3290.84	0.405616	3353.84	0.379886	3416.84	0.354155	3479.84	0.328424	3542.84	0.302693	3605.84	0.276963	3668.84	0.251232	3731.84	0.225501	3794.84	0.19977	3857.84	0.174039	3920.84	0.148309	3983.84	0.122578	4046.84
[truncated: 53 more rows]

## Sheet: 1970-1990_no_alco
Carbohydrates					Fat total					Protein
[truncated: 755 more rows]

## Sheet: 1990-2005_no_alco
Carbohydrates					Fat total					Protein
[truncated: 755 more rows]

[truncated: 3 more sheets: 1949-1970_with_alco, 1970-1990_with_alco, 1990-2005_with_alco]
