# Supplementary material for: The Calculator of Anti-Alzheimer’s Diet. Macronutrients
Source: PLoS One. 2016 Dec 19;11(12):e0168385. doi: 10.1371/journal.pone.0168385 (PMC5167378; doi:10.1371/journal.pone.0168385)
Supplement: S2 File — (XLS) [file pone.0168385.s002.xls]

## Sheet: Arkusz1
	Model	Kcalc
Intercept	-2.92539			Nutrient 1				Nutrient 2				Nutrient 3				Nutrient 4		Nutrient 4
Nutrient 1	0.00297175	4	Carb	Start	Step	Count		Start	Step	Count		Start	Step	Count		Start		Start
Nutrient 2	0.00392484	9	Fat	350	10	35		50	10	30		1	0.5	5		72.8		0
Nutrient 3	0.246817	0	alko
Nutrient 4	0.000143538	4	prot			Limits	observed
Nutrient 5	0	0				upper R	-0.47
						lower R	-0.605
